# Supplementary material for: Ethyl 6-[4-(dimethyl­amino)phen­yl]-4-hydr­oxy-2-oxo-4-(trifluoro­methyl)­hexa­hydro­pyrimidine-5-carboxyl­ate
Source: Acta Crystallogr Sect E Struct Rep Online. 2010 Apr 14;66(Pt 5):o1083. doi: 10.1107/S1600536810013127 (PMC2979242; doi:10.1107/S1600536810013127)
Supplement: Supplementary file 2 [file e-66-o1083-Isup2.hkl]

# 
# h,k,l, Fc-squared, Fo-squared, sigma(Fo-squared) and status flag 
# 
data_I
_shelx_title ' M100112E in P2(1)/n' 
_shelx_refln_list_code          4 
_shelx_F_calc_maximum      125.95 
_exptl_crystal_F_000       784.00 
_reflns_d_resolution_high  0.8403 
 
loop_ 
 _symmetry_equiv_pos_as_xyz 
 'x, y, z' 
 '-x+1/2, y+1/2, -z+1/2' 
 '-x, -y, -z' 
 'x-1/2, -y-1/2, z-1/2' 
 
_cell_length_a    13.3191 
_cell_length_b     7.9228 
_cell_length_c    16.5296 
_cell_angle_alpha  90.000 
_cell_angle_beta   92.720 
_cell_angle_gamma  90.000 
 
_shelx_F_squared_multiplier     1.000 
 
loop_ 
 _refln_index_h 
 _refln_index_k 
 _refln_index_l 
 _refln_F_squared_calc 
 _refln_F_squared_meas 
 _refln_F_squared_sigma 
 _refln_observed_status 
   2   0   0     7560.67     6490.91    181.64 o 
   4   0   0      328.81      261.07      6.48 o 
   6   0   0     9236.83     9075.52    424.29 o 
   8   0   0      485.35      438.34      8.38 o 
  10   0   0      237.32      240.46     19.20 o 
  12   0   0      208.13      197.84     14.50 o 
  14   0   0      614.92      581.01     34.20 o 
   1   1   0      226.48      166.52      2.78 o 
   3   1   0        6.70        5.97      0.67 o 
   4   1   0     2814.16     2635.59     28.92 o 
   5   1   0      425.96      444.46      5.11 o 
   6   1   0     1577.86     1751.40     22.26 o 
   7   1   0     3843.32     4175.79     39.64 o 
   8   1   0       57.84       50.92      2.52 o 
   9   1   0       29.83       26.71      3.89 o 
  10   1   0        0.08        3.00      1.60 o 
  11   1   0       85.41       90.10      4.36 o 
  12   1   0      336.45      324.45     15.54 o 
  13   1   0      736.01      782.50     20.38 o 
  14   1   0        3.52        2.99      5.14 o 
  15   1   0      110.06      113.19      9.52 o 
   0   2   0      179.71      139.91      2.93 o 
   1   2   0     3467.81     3082.22     24.21 o 
   2   2   0      215.37      181.27      2.57 o 
   3   2   0      563.91      515.45      5.04 o 
   4   2   0       73.29       88.28      1.84 o 
   5   2   0      380.40      371.29      3.99 o 
   6   2   0       65.34       63.52      2.26 o 
   7   2   0       80.69       99.01      3.61 o 
   8   2   0       56.22       52.91      3.01 o 
   9   2   0      106.54      121.36      5.22 o 
  10   2   0      180.88      156.61      6.47 o 
  11   2   0      474.79      475.88     10.51 o 
  12   2   0       46.58       48.68      3.32 o 
  13   2   0      400.45      413.83     14.56 o 
  14   2   0       41.42       39.10     13.10 o 
  15   2   0        0.08        3.36      2.40 o 
   1   3   0      862.23      939.04      7.88 o 
   2   3   0     1230.57     1281.90      8.69 o 
   3   3   0      884.54      946.47      8.11 o 
   4   3   0      519.85      537.27      5.35 o 
   5   3   0     1756.15     1867.62     18.39 o 
   6   3   0       10.63       58.92      6.30 o 
   7   3   0       31.71       26.87      2.87 o 
   8   3   0      325.41      322.47      8.26 o 
   9   3   0      337.44      357.20      7.18 o 
  10   3   0        0.02        1.81      1.30 o 
  11   3   0     1833.25     1918.70     57.80 o 
  12   3   0        1.70        3.40      3.66 o 
  13   3   0        1.48        5.01      2.86 o 
  14   3   0      167.73      186.06     10.16 o 
  15   3   0       17.23       13.22      9.09 o 
   0   4   0     4812.69     4844.08     33.61 o 
   1   4   0     3876.65     4132.65     37.70 o 
   2   4   0      785.78      846.97      6.78 o 
   3   4   0      879.35      952.39      8.42 o 
   4   4   0      112.31      101.36      2.90 o 
   5   4   0        4.73       10.16      2.32 o 
   6   4   0     1720.78     1730.09     21.31 o 
   7   4   0      960.02      990.76     14.45 o 
   8   4   0        2.10        1.16      1.25 o 
   9   4   0     2972.66     3230.24     63.61 o 
  10   4   0      133.91      125.84      3.78 o 
  11   4   0       32.14       28.02      4.86 o 
  12   4   0       19.08       17.70      8.81 o 
  13   4   0      139.90      130.37      7.69 o 
  14   4   0        2.51        1.78      2.93 o 
   1   5   0       36.05       43.82      2.14 o 
   2   5   0       45.55       45.78      2.26 o 
   3   5   0        9.43        7.05      1.88 o 
   4   5   0      155.56      173.10      5.53 o 
   5   5   0       96.96       98.98      3.40 o 
   6   5   0       25.81       25.56      1.80 o 
   7   5   0     3892.62     4110.51     68.13 o 
   8   5   0     1693.28     1764.20     26.18 o 
   9   5   0       14.11       15.03      5.29 o 
  10   5   0        7.01        6.03      3.21 o 
  11   5   0      394.13      384.89     14.76 o 
  12   5   0        2.25        3.22      2.98 o 
  13   5   0      257.80      267.46     18.60 o 
   0   6   0       66.77       60.83      4.35 o 
   1   6   0       67.46       70.57      3.04 o 
   2   6   0        2.82        4.16      1.44 o 
   3   6   0       28.93       33.91      2.67 o 
   4   6   0      496.56      502.47      9.97 o 
   5   6   0      365.05      378.95      8.07 o 
   6   6   0      100.48      102.34      3.42 o 
   7   6   0       12.94       12.72      4.17 o 
   8   6   0        6.43        9.25      2.90 o 
   9   6   0      505.93      475.85     20.07 o 
  10   6   0      111.95      116.79     10.51 o 
  11   6   0       46.55       44.32     18.02 o 
  12   6   0        6.72        5.35      5.57 o 
   1   7   0       33.43       20.88      2.90 o 
   2   7   0      568.40      593.40     12.66 o 
   3   7   0      187.87      187.09      5.41 o 
   4   7   0      437.36      453.03     10.33 o 
   5   7   0      202.23      210.44      7.73 o 
   6   7   0        5.14        4.91      2.02 o 
   7   7   0        5.01        7.59      3.70 o 
   8   7   0      163.92      171.34      8.29 o 
   9   7   0       11.06        9.23      5.12 o 
  10   7   0       13.10       12.93      7.60 o 
   0   8   0       28.36       26.76      5.97 o 
   1   8   0       84.01       82.96      5.40 o 
   2   8   0       83.38       71.06      4.85 o 
   3   8   0       39.11       29.24      4.90 o 
   4   8   0      130.21      112.84      8.93 o 
   5   8   0       35.90       34.79      3.97 o 
   6   8   0       24.17       24.82      7.30 o 
   7   8   0       24.22       31.75     14.17 o 
   8   8   0        0.23        1.35      1.82 o 
   1   9   0       54.39       49.41     18.85 o 
   2   9   0       63.91       68.14      8.82 o 
   3   9   0        4.45        9.91      7.81 o 
   4   9   0      122.25      112.55      7.74 o 
 -15   0   1      197.49      179.93     17.23 o 
 -13   0   1       50.63       51.88     27.43 o 
 -11   0   1        2.57        5.36      3.20 o 
  -9   0   1       98.59       94.41      6.08 o 
  -7   0   1      349.90      365.87      7.96 o 
  -5   0   1      708.70      621.89     10.81 o 
  -3   0   1        2.56        2.05      0.74 o 
  -1   0   1     3519.26     3079.46     69.13 o 
   1   0   1     7445.38     6558.85    114.39 o 
   3   0   1     7299.93     6192.92     47.43 o 
   5   0   1     1974.46     2052.95     20.94 o 
   7   0   1     1710.79     1645.18     22.64 o 
   9   0   1      953.97      976.22     30.05 o 
  13   0   1        0.12        0.03      4.65 o 
  15   0   1       85.72       92.01     12.62 o 
 -15   1   1        3.43        2.62      3.17 o 
 -14   1   1      539.88      553.63     16.79 o 
 -13   1   1       56.70       65.68     17.98 o 
 -12   1   1      246.64      248.02     12.32 o 
 -11   1   1       52.47       58.42      6.82 o 
 -10   1   1      103.18       98.52      8.00 o 
  -9   1   1      120.35      118.34      8.18 o 
  -8   1   1      194.87      190.92      7.89 o 
  -7   1   1     1348.82     1297.53     16.03 o 
  -6   1   1     1248.77     1271.54     23.22 o 
  -5   1   1       19.16       20.66      1.07 o 
  -4   1   1      299.81      295.11      3.20 o 
  -3   1   1      322.72      365.12      2.84 o 
  -2   1   1      924.67      892.49      8.77 o 
  -1   1   1      319.28      291.37      4.25 o 
   0   1   1     5308.97     4494.38     19.74 o 
   1   1   1     1539.77     1420.90      8.20 o 
   2   1   1    11661.55     9807.43    161.39 o 
   3   1   1     4965.81     4397.83     39.75 o 
   4   1   1      951.20      922.54     10.69 o 
   5   1   1        9.48        6.78      1.14 o 
   6   1   1     4007.67     3929.41     27.26 o 
   7   1   1       24.06       31.44      2.80 o 
   8   1   1      163.29      162.01      9.60 o 
   9   1   1        4.67        6.45      2.19 o 
  10   1   1        3.04        3.00      1.33 o 
  11   1   1      149.77      148.64     12.41 o 
  12   1   1        1.66        2.80      1.81 o 
  13   1   1       44.88       37.14      4.34 o 
  14   1   1       36.96       32.09     13.56 o 
  15   1   1       10.33       11.81      5.22 o 
 -15   2   1      147.30      136.87      8.19 o 
 -14   2   1        9.10       11.31      4.72 o 
 -13   2   1      113.92      121.24      6.91 o 
 -12   2   1      131.87      129.43      6.92 o 
 -11   2   1       11.74       13.88      3.91 o 
 -10   2   1        3.46        4.40      1.49 o 
  -9   2   1     1215.83     1266.84     36.33 o 
  -8   2   1       34.74       31.10      1.61 o 
  -7   2   1      451.29      452.94      5.80 o 
  -6   2   1      357.47      309.61      4.26 o 
  -5   2   1      764.12      884.79      6.77 o 
  -4   2   1       19.08       14.14      0.84 o 
  -3   2   1     2204.03     2078.10     20.11 o 
  -2   2   1     1162.55     1180.08     10.77 o 
  -1   2   1      131.12      112.92      1.85 o 
   0   2   1     3429.32     2918.82     13.61 o 
   1   2   1      708.67      679.05      4.77 o 
   2   2   1      563.26      574.62      3.86 o 
   3   2   1     3857.62     3542.31     17.17 o 
   4   2   1      145.29      164.95      3.15 o 
   5   2   1      943.16     1000.38     12.66 o 
   6   2   1      556.71      614.35      7.10 o 
   7   2   1       78.98       95.34      3.46 o 
   8   2   1      415.02      445.72     17.47 o 
   9   2   1       10.89        7.69      2.70 o 
  10   2   1        2.48        2.73      1.86 o 
  11   2   1        1.49        3.01      1.78 o 
  12   2   1      139.71      143.80      5.28 o 
  13   2   1       83.55       82.65     10.23 o 
  14   2   1      114.08      126.76      8.65 o 
  15   2   1      119.08      111.80      8.07 o 
 -15   3   1        1.51        4.35      3.64 o 
 -14   3   1       13.12       14.92      7.54 o 
 -13   3   1        2.81        3.24      3.89 o 
 -12   3   1       28.61       29.22     11.71 o 
 -11   3   1       93.18       90.33      6.28 o 
 -10   3   1       82.42       74.82      5.10 o 
  -9   3   1       18.06       23.05      2.63 o 
  -8   3   1        0.00        1.04      0.50 o 
  -7   3   1     1221.13     1265.08     13.29 o 
  -6   3   1      296.46      287.64      3.96 o 
  -5   3   1      142.72      127.67      3.28 o 
  -4   3   1      134.13      153.28      3.12 o 
  -3   3   1      399.39      385.14      3.34 o 
  -2   3   1       41.76       48.90      1.38 o 
  -1   3   1       68.44       52.76      1.41 o 
   0   3   1     1720.02     1673.99      9.67 o 
   1   3   1       95.28       99.54      1.96 o 
   2   3   1      121.10      136.49      2.69 o 
   3   3   1      678.86      659.04      8.57 o 
   4   3   1      245.19      219.55      5.11 o 
   5   3   1     3776.43     3598.27     46.57 o 
   6   3   1      214.94      193.31      3.15 o 
   7   3   1        1.17        3.11      1.20 o 
   8   3   1      218.01      229.94      7.88 o 
   9   3   1       16.71       15.25      2.22 o 
  10   3   1      313.03      317.84      8.16 o 
  11   3   1        1.11        3.16      1.41 o 
  12   3   1      771.75      840.82     27.92 o 
  13   3   1        0.04        1.86      2.21 o 
  14   3   1       25.93       20.15     12.98 o 
 -14   4   1        4.30        2.72      2.75 o 
 -13   4   1       13.16       10.05      5.23 o 
 -12   4   1      244.55      277.45     11.90 o 
 -11   4   1      198.70      197.42      8.13 o 
 -10   4   1      148.17      166.65      7.06 o 
  -9   4   1      340.51      350.68      8.48 o 
  -8   4   1      565.99      589.95      8.96 o 
  -7   4   1      848.97      849.67     12.52 o 
  -6   4   1      795.33      788.59     10.83 o 
  -5   4   1        0.11        0.61      0.80 o 
  -4   4   1      189.97      192.92      3.16 o 
  -3   4   1       70.30       86.05      2.55 o 
  -2   4   1     1668.69     1619.80     11.57 o 
  -1   4   1      546.06      562.55      6.62 o 
   0   4   1      110.49      139.05      3.52 o 
   1   4   1      792.49      750.72     10.50 o 
   2   4   1       18.60       10.13      1.43 o 
   3   4   1      136.27      148.57      2.87 o 
   4   4   1        1.38        0.81      0.52 o 
   5   4   1        7.80        6.18      1.57 o 
   6   4   1        4.18        2.45      0.90 o 
   7   4   1       26.96       21.23      2.83 o 
   8   4   1       14.46       17.73      4.65 o 
   9   4   1        6.25        7.84      2.87 o 
  10   4   1     1280.77     1350.01     25.11 o 
  11   4   1       26.22       29.58      4.74 o 
  12   4   1        0.36        1.78      2.01 o 
  13   4   1       83.04       84.36      7.59 o 
  14   4   1      143.73      146.38      9.55 o 
 -13   5   1       14.29        8.05      4.52 o 
 -12   5   1       15.15       15.39      8.00 o 
 -11   5   1      568.40      585.21     19.97 o 
 -10   5   1        4.57        4.68      3.35 o 
  -9   5   1      549.75      550.11     14.86 o 
  -8   5   1     2906.14     2949.24     42.26 o 
  -7   5   1      124.66      120.62      3.83 o 
  -6   5   1       65.00       56.64      2.36 o 
  -5   5   1       27.04       25.67      3.46 o 
  -4   5   1      149.62      147.46      4.83 o 
  -3   5   1      528.91      541.31      9.27 o 
  -2   5   1      214.74      192.57      4.53 o 
  -1   5   1        0.42        0.90      0.81 o 
   0   5   1      219.31      188.14      4.91 o 
   1   5   1      305.03      322.02      5.63 o 
   2   5   1       39.31       38.05      2.02 o 
   3   5   1       37.88       34.90      1.55 o 
   4   5   1        2.28        4.14      1.28 o 
   5   5   1       44.45       52.38      2.05 o 
   6   5   1      215.44      197.75      4.69 o 
   7   5   1       31.44       24.63      2.42 o 
   8   5   1      111.33      109.67      4.17 o 
   9   5   1       42.16       47.34      3.45 o 
  10   5   1      185.50      153.76      7.29 o 
  11   5   1       62.46       51.93      5.03 o 
  12   5   1       21.14       19.45     11.89 o 
  13   5   1        0.21        0.77      2.89 o 
 -12   6   1        3.18       -0.09      3.56 o 
 -11   6   1       88.98       95.48      8.43 o 
 -10   6   1      397.16      402.27     19.47 o 
  -9   6   1      101.88      113.23      5.51 o 
  -8   6   1        1.68        1.75      1.15 o 
  -7   6   1       35.58       34.60      2.91 o 
  -6   6   1      759.60      732.71     22.01 o 
  -5   6   1      973.10      945.67     21.93 o 
  -4   6   1        0.96        1.74      0.86 o 
  -3   6   1      124.93      117.86      3.63 o 
  -2   6   1        2.58        3.10      1.39 o 
  -1   6   1       28.64       19.69      2.34 o 
   0   6   1       45.33       40.99      2.78 o 
   1   6   1       34.98       36.25      2.98 o 
   2   6   1      241.57      233.58      4.90 o 
   3   6   1       73.64       74.75      2.28 o 
   4   6   1     2199.62     2336.93     39.45 o 
   5   6   1        5.94        4.81      1.54 o 
   6   6   1        7.41        8.56      2.98 o 
   7   6   1      176.75      179.50      4.47 o 
   8   6   1       79.77       61.94      5.31 o 
   9   6   1      264.93      230.84     13.65 o 
  10   6   1       39.23       36.61     20.76 o 
  11   6   1      351.82      352.32     17.42 o 
  12   6   1        0.29        2.63      4.87 o 
 -10   7   1        6.08        3.88      3.03 o 
  -9   7   1       47.28       38.56     14.27 o 
  -8   7   1      114.94      117.45      6.77 o 
  -7   7   1        1.74        2.07      2.13 o 
  -6   7   1       21.33       19.76      3.81 o 
  -5   7   1       18.72       18.78      2.39 o 
  -4   7   1       12.36        8.95      2.60 o 
  -3   7   1      109.44      113.13      4.11 o 
  -2   7   1       52.27       43.74      3.16 o 
  -1   7   1       36.50       42.19      5.73 o 
   0   7   1      332.77      345.44      8.98 o 
   1   7   1       14.88       14.08      4.91 o 
   2   7   1      293.51      246.84      6.94 o 
   3   7   1        0.56        1.02      0.78 o 
   4   7   1        6.66        7.32      3.03 o 
   5   7   1      177.70      185.55      6.48 o 
   6   7   1       11.28       13.04      4.53 o 
   7   7   1        7.60        9.44      4.24 o 
   8   7   1       31.52       30.40      4.25 o 
   9   7   1       70.90       74.18      7.72 o 
  10   7   1       16.73       20.06     14.54 o 
  -8   8   1       80.35       85.67      6.83 o 
  -7   8   1       12.90       18.90      8.07 o 
  -6   8   1        9.60        6.05      2.18 o 
  -5   8   1        3.57        3.24      1.91 o 
  -4   8   1       68.98       49.74      5.31 o 
  -3   8   1       77.19       79.38      5.11 o 
  -2   8   1       30.99       22.09      9.01 o 
  -1   8   1        3.52        3.24      1.62 o 
   0   8   1      203.38      211.90      8.39 o 
   1   8   1      217.05      209.87      7.24 o 
   2   8   1       46.92       49.32      5.53 o 
   3   8   1      186.82      180.67      8.64 o 
   4   8   1       62.09       58.79      6.15 o 
   5   8   1       63.71       65.65      7.64 o 
   6   8   1       50.09       49.15      6.01 o 
   7   8   1       14.17        9.70      5.74 o 
   8   8   1      272.82      282.85     20.49 o 
  -4   9   1       30.51       25.61     11.77 o 
  -3   9   1      140.70      135.67     10.91 o 
  -2   9   1       47.69       47.23     19.29 o 
  -1   9   1      422.03      421.61     18.75 o 
   0   9   1       60.75       59.11     10.47 o 
   1   9   1      243.47      249.05     13.22 o 
   2   9   1        6.81       12.27      8.44 o 
   3   9   1       23.56       14.59      8.41 o 
   4   9   1       26.88       34.87      9.58 o 
 -14   0   2      627.26      682.47     41.32 o 
 -12   0   2       44.45       54.71     30.81 o 
 -10   0   2      137.15      138.43      6.58 o 
  -8   0   2      196.93      211.34     10.05 o 
  -6   0   2       30.96       15.56      3.52 o 
  -4   0   2     2274.36     2209.88     19.77 o 
  -2   0   2     3037.41     2529.15     50.75 o 
   0   0   2     1770.20     1596.42     38.10 o 
   2   0   2      138.77      136.56      4.39 o 
   4   0   2     1565.42     1476.79     15.94 o 
   6   0   2        1.09        0.10      2.44 o 
   8   0   2      560.74      495.67     16.85 o 
  10   0   2      205.18      188.69     13.34 o 
  12   0   2        0.24        5.38      7.14 o 
  14   0   2       79.06       67.16     11.20 o 
 -15   1   2       40.82       37.59     16.96 o 
 -14   1   2      214.56      195.09     12.59 o 
 -13   1   2       16.02       22.87     11.11 o 
 -12   1   2        5.60        4.93      3.95 o 
 -11   1   2        7.27        7.43      2.62 o 
 -10   1   2      649.65      689.42     20.64 o 
  -9   1   2       68.15       61.68      3.32 o 
  -8   1   2      366.05      368.99      5.28 o 
  -7   1   2       13.09       16.54      1.47 o 
  -6   1   2       12.12       16.45      1.26 o 
  -5   1   2      433.42      380.50      6.16 o 
  -4   1   2     9272.61     8211.04    106.56 o 
  -3   1   2     6021.69     5566.84     48.63 o 
  -2   1   2     2429.68     2200.08     22.93 o 
  -1   1   2     1185.47     1110.02      9.94 o 
   0   1   2     6317.27     5517.96     54.79 o 
   1   1   2     2167.79     1943.91     14.81 o 
   2   1   2    15863.29    13452.39    308.49 o 
   3   1   2      113.90      112.01      2.44 o 
   4   1   2     1659.64     1552.86     13.59 o 
   5   1   2     4387.06     4479.27     51.84 o 
   6   1   2      255.28      288.20      7.57 o 
   7   1   2      850.20      785.74     19.38 o 
   8   1   2        8.33       16.25      7.25 o 
   9   1   2       45.39       46.81      5.83 o 
  10   1   2        1.18       -0.22      2.65 o 
  11   1   2      299.52      334.94     13.74 o 
  12   1   2      295.92      296.54      8.47 o 
  13   1   2      184.74      175.20      5.78 o 
  14   1   2        9.89       10.40      5.23 o 
  15   1   2      240.02      248.23     11.04 o 
 -15   2   2      307.49      329.99     13.50 o 
 -14   2   2       91.47       81.79      6.92 o 
 -13   2   2      390.10      405.81     16.71 o 
 -12   2   2      395.72      451.78     15.75 o 
 -11   2   2        1.18        4.32      2.51 o 
 -10   2   2        6.13        5.06      4.19 o 
  -9   2   2       39.64       55.61      7.16 o 
  -8   2   2     1726.26     2027.61     35.29 o 
  -7   2   2      657.17      665.31     15.79 o 
  -6   2   2      483.24      486.09      6.25 o 
  -5   2   2       38.07       31.90      1.81 o 
  -4   2   2        5.32        4.07      0.61 o 
  -3   2   2     5094.17     4787.65     33.11 o 
  -2   2   2     2559.42     2360.77     23.40 o 
  -1   2   2     1165.46     1174.95      8.64 o 
   0   2   2       25.62       26.75      0.84 o 
   1   2   2      488.66      495.96      4.89 o 
   2   2   2     2344.74     2309.96     53.46 o 
   3   2   2      662.47      674.04      9.71 o 
   4   2   2     3878.46     3558.70     45.53 o 
   5   2   2     3068.29     3183.10     23.34 o 
   6   2   2      509.69      592.28     10.85 o 
   7   2   2     1686.22     2011.74     57.05 o 
   8   2   2        6.32        5.72      1.92 o 
   9   2   2      577.08      571.78     13.10 o 
  10   2   2     1496.30     1592.41     33.06 o 
  11   2   2     1476.26     1451.72     26.31 o 
  12   2   2      197.60      168.63      5.55 o 
  13   2   2     1034.45     1034.60     48.04 o 
  14   2   2      289.46      311.07     12.63 o 
  15   2   2        5.71        7.83      4.28 o 
 -15   3   2       16.12        8.82      5.68 o 
 -14   3   2      134.60      125.80      8.18 o 
 -13   3   2       29.13       23.15     12.30 o 
 -12   3   2       28.86       27.26      8.18 o 
 -11   3   2        3.91        6.04      3.44 o 
 -10   3   2        1.43        1.94      2.33 o 
  -9   3   2      543.74      605.89     12.02 o 
  -8   3   2      145.38      147.60      6.47 o 
  -7   3   2       49.73       53.41      3.18 o 
  -6   3   2      528.55      587.19      8.52 o 
  -5   3   2      706.23      729.00     13.01 o 
  -4   3   2      758.84      869.51      7.84 o 
  -3   3   2       90.38       84.60      2.06 o 
  -2   3   2       84.95      110.15      2.32 o 
  -1   3   2     2526.18     2628.24     19.52 o 
   0   3   2       78.41       67.22      1.67 o 
   1   3   2       45.52       55.57      1.48 o 
   2   3   2       14.45       13.31      1.77 o 
   3   3   2     1410.50     1370.19     11.50 o 
   4   3   2      294.08      395.40      8.83 o 
   5   3   2      404.35      410.01      6.53 o 
   6   3   2     3374.76     3467.56     41.25 o 
   7   3   2      707.29      724.59      7.14 o 
   8   3   2        1.92        1.56      0.98 o 
   9   3   2       46.87       65.88      4.19 o 
  10   3   2       55.46       48.88      5.06 o 
  11   3   2      534.26      511.29     13.00 o 
  12   3   2        0.41        1.56      2.38 o 
  13   3   2      216.71      187.67      9.19 o 
  14   3   2       57.68       53.81      7.12 o 
 -14   4   2        9.80       10.20      6.76 o 
 -13   4   2       23.01       17.81     10.44 o 
 -12   4   2      197.01      201.97      9.89 o 
 -11   4   2       69.37       63.85      4.94 o 
 -10   4   2       47.43       44.98      8.43 o 
  -9   4   2      156.68      154.86      5.74 o 
  -8   4   2       56.64       53.30      4.23 o 
  -7   4   2      651.49      589.42     11.96 o 
  -6   4   2       44.63       40.42      1.69 o 
  -5   4   2      116.52      123.31      3.15 o 
  -4   4   2     1264.17     1343.57     18.25 o 
  -3   4   2      114.76      128.92      3.34 o 
  -2   4   2     2573.09     2757.15     23.40 o 
  -1   4   2      595.79      601.70      6.45 o 
   0   4   2     1023.98     1069.63      8.26 o 
   1   4   2       26.24       27.77      1.34 o 
   2   4   2      174.73      177.85      2.58 o 
   3   4   2       15.23       20.56      1.25 o 
   4   4   2      553.33      561.56      5.67 o 
   5   4   2      708.59      707.39      7.25 o 
   6   4   2       13.50       13.39      3.00 o 
   7   4   2        0.05        1.10      0.53 o 
   8   4   2      611.54      624.58     15.39 o 
   9   4   2      379.28      399.81      9.62 o 
  10   4   2      192.80      191.32      5.77 o 
  11   4   2        4.42        7.15      3.21 o 
  12   4   2      118.16      104.76      6.20 o 
  13   4   2      128.13      122.08      8.13 o 
  14   4   2       22.24       18.45      5.52 o 
 -13   5   2        0.61        3.02      4.03 o 
 -12   5   2      168.79      179.66      9.54 o 
 -11   5   2      491.52      503.98     19.61 o 
 -10   5   2      233.88      241.56      7.66 o 
  -9   5   2     1854.42     1914.09     38.25 o 
  -8   5   2       94.04       84.19      3.13 o 
  -7   5   2     1355.19     1333.88     22.70 o 
  -6   5   2      221.10      214.04      7.13 o 
  -5   5   2       36.55       29.52      1.93 o 
  -4   5   2      148.27      141.70      4.37 o 
  -3   5   2     1468.52     1504.59     20.83 o 
  -2   5   2      354.05      366.68      5.83 o 
  -1   5   2      395.51      422.90      5.63 o 
   0   5   2      154.94      167.83      4.30 o 
   1   5   2      356.06      376.83      5.27 o 
   2   5   2      300.44      332.92      5.37 o 
   3   5   2        9.14       10.07      1.35 o 
   4   5   2      294.22      283.37      4.95 o 
   5   5   2      275.83      271.58      4.12 o 
   6   5   2        4.46        7.40      1.45 o 
   7   5   2     1144.86     1119.05     25.24 o 
   8   5   2      191.76      190.35      5.55 o 
   9   5   2       26.00       25.20      2.83 o 
  10   5   2      140.78      133.07      4.67 o 
  11   5   2       60.38       64.57      6.94 o 
  12   5   2       14.81       10.84      6.89 o 
  13   5   2       71.10       71.53      8.12 o 
 -12   6   2      118.79      119.88     11.83 o 
 -11   6   2      218.29      234.21     13.61 o 
 -10   6   2       25.72       22.98      5.00 o 
  -9   6   2        8.31        6.32      2.13 o 
  -8   6   2       56.29       57.16      4.70 o 
  -7   6   2      558.02      548.51     10.99 o 
  -6   6   2     3217.62     3442.26     47.59 o 
  -5   6   2      265.82      245.06      6.70 o 
  -4   6   2       12.88       12.46      3.24 o 
  -3   6   2       70.26       69.46      2.90 o 
  -2   6   2      551.50      575.79     10.00 o 
  -1   6   2      161.05      164.33      4.93 o 
   0   6   2      376.58      379.97      7.15 o 
   1   6   2      295.30      302.95      5.83 o 
   2   6   2        0.02        0.55      0.60 o 
   3   6   2      214.55      213.51      4.81 o 
   4   6   2     3693.02     3764.80     37.30 o 
   5   6   2       49.62       56.99      4.55 o 
   6   6   2      208.34      203.51      7.46 o 
   7   6   2        0.10        0.35      1.98 o 
   8   6   2       16.16       15.26      5.89 o 
   9   6   2      405.41      424.79     15.64 o 
  10   6   2      259.16      260.62     13.54 o 
  11   6   2       22.92       21.05     15.78 o 
  12   6   2      318.63      363.13     24.14 o 
 -10   7   2        4.12        2.91      3.35 o 
  -9   7   2        7.57        8.77      3.79 o 
  -8   7   2       97.35       96.31      6.42 o 
  -7   7   2        8.91       12.02      4.69 o 
  -6   7   2       22.42       25.09      3.93 o 
  -5   7   2      145.70      126.41      4.26 o 
  -4   7   2      433.19      422.55     12.41 o 
  -3   7   2      332.51      310.39      8.16 o 
  -2   7   2      634.45      605.53     12.76 o 
  -1   7   2       58.62       69.15      3.88 o 
   0   7   2      801.61      808.87     15.02 o 
   1   7   2       71.61       66.09      3.30 o 
   2   7   2      248.85      262.22     10.52 o 
   3   7   2      602.84      592.67     16.24 o 
   4   7   2        2.47        2.81      1.73 o 
   5   7   2       70.57       76.95      4.70 o 
   6   7   2      835.91      848.48     24.74 o 
   7   7   2      149.99      161.84      8.70 o 
   8   7   2       46.96       34.66      4.72 o 
   9   7   2       11.86       11.48      8.30 o 
  10   7   2      138.55      147.07     12.27 o 
  -8   8   2       42.85       50.37      8.13 o 
  -7   8   2      186.54      194.65      9.32 o 
  -6   8   2        4.99        5.93      2.65 o 
  -5   8   2       41.32       43.03      5.70 o 
  -4   8   2        1.26        4.31      2.00 o 
  -3   8   2        3.85       -0.24      5.82 o 
  -2   8   2      323.28      342.72     10.84 o 
  -1   8   2      217.28      213.10     10.03 o 
   0   8   2       41.76       41.75      6.72 o 
   1   8   2       25.90       16.74      5.19 o 
   2   8   2        0.87        2.29      2.04 o 
   3   8   2       90.41       96.02      6.03 o 
   4   8   2      166.75      187.74      7.68 o 
   5   8   2      109.90      119.97     10.03 o 
   6   8   2       79.13       90.50      6.02 o 
   7   8   2       45.08       55.57      4.80 o 
   8   8   2       64.36       61.82      7.74 o 
  -4   9   2       34.75       32.18     18.48 o 
  -3   9   2       21.32       14.95      8.87 o 
  -2   9   2      194.58      240.49     12.16 o 
  -1   9   2        0.17        1.58      2.39 o 
   0   9   2       28.33       29.72     13.11 o 
   1   9   2      143.68      160.74      9.89 o 
   2   9   2      116.04      121.85      7.39 o 
   3   9   2        2.20        1.38      1.55 o 
   4   9   2       48.81       61.74      8.09 o 
 -15   0   3       38.30       48.88     19.95 o 
 -13   0   3      543.34      510.64     28.55 o 
 -11   0   3     2167.19     1234.03     50.79 o 
  -9   0   3       98.17       94.69      6.12 o 
  -7   0   3     1096.59     1087.28     25.18 o 
  -5   0   3      642.22      620.82      7.00 o 
  -3   0   3     3369.26     3124.14     20.56 o 
  -1   0   3     2089.23     2019.37     12.10 o 
   1   0   3     7952.12     6668.14     34.81 o 
   3   0   3      388.62      307.75      6.39 o 
   5   0   3       21.35       29.35      3.68 o 
   7   0   3     1361.03     1495.03     31.42 o 
   9   0   3      323.52      340.14     22.12 o 
  11   0   3      497.14      543.71     25.12 o 
  13   0   3       14.61       16.76     11.47 o 
  15   0   3        0.89        0.72      3.90 o 
 -15   1   3      732.24      775.55     27.09 o 
 -14   1   3       17.76       13.19      5.17 o 
 -13   1   3       31.45       33.05      6.86 o 
 -12   1   3       21.53       24.99     12.47 o 
 -11   1   3        1.77        1.06      1.92 o 
 -10   1   3        0.88        0.75      0.59 o 
  -9   1   3      891.36      911.95     34.73 o 
  -8   1   3     1546.59     1568.48     31.62 o 
  -7   1   3       95.52      101.81      3.90 o 
  -6   1   3     1318.10     1294.16     37.26 o 
  -5   1   3     1044.46     1038.37      7.76 o 
  -4   1   3     2113.93     2090.24     11.95 o 
  -3   1   3       29.46       36.04      1.15 o 
  -2   1   3      746.64      704.73      9.07 o 
  -1   1   3     2943.35     2707.38     32.78 o 
   0   1   3     1708.04     1567.25     17.16 o 
   1   1   3     1636.18     1432.26      9.43 o 
   2   1   3      320.34      265.27      4.30 o 
   3   1   3       10.87       10.96      0.96 o 
   4   1   3     1580.02     1653.82     10.21 o 
   5   1   3      169.25      157.00      4.17 o 
   6   1   3     1687.74     1801.29     26.62 o 
   7   1   3        9.73       11.45      3.48 o 
   8   1   3      169.74      180.86      7.02 o 
   9   1   3       94.97      103.31      6.37 o 
  10   1   3      763.50      836.28     19.92 o 
  11   1   3        9.12        9.58      3.10 o 
  12   1   3       26.34       26.29      5.27 o 
  13   1   3      135.90      123.16      5.20 o 
  14   1   3       20.31       18.96      6.44 o 
  15   1   3       28.36       29.13      8.27 o 
 -15   2   3        0.33        0.93      3.26 o 
 -14   2   3       22.45       24.75      8.97 o 
 -13   2   3        5.08        7.08      4.05 o 
 -12   2   3      123.06      121.51      9.47 o 
 -11   2   3      134.19      129.27     14.90 o 
 -10   2   3       31.00       44.61     15.85 o 
  -9   2   3        3.48        3.99      2.32 o 
  -8   2   3      419.22      426.80      8.92 o 
  -7   2   3        1.91        1.90      1.76 o 
  -6   2   3      197.79      211.15      8.71 o 
  -5   2   3      170.39      161.49      4.12 o 
  -4   2   3     2626.50     2684.73     25.07 o 
  -3   2   3       17.65       19.63      0.92 o 
  -2   2   3     6582.90     6000.88     68.83 o 
  -1   2   3     1237.64     1198.84     10.38 o 
   0   2   3      306.33      271.27      4.39 o 
   1   2   3      798.23      735.14      5.62 o 
   2   2   3     9521.09     8575.87     87.57 o 
   3   2   3      748.05      679.58      4.92 o 
   4   2   3     4903.68     5031.85     47.52 o 
   5   2   3     4730.01     4246.73    230.60 o 
   6   2   3       22.90       13.57      2.25 o 
   7   2   3     3028.11     3232.00     39.46 o 
   8   2   3     1055.81     1167.59     23.11 o 
   9   2   3        0.64        5.45      1.93 o 
  10   2   3      654.56      631.95     25.80 o 
  11   2   3       25.83       24.32      6.76 o 
  12   2   3        1.03        2.37      1.97 o 
  13   2   3       70.86       67.09      4.03 o 
  14   2   3       61.54       54.55      6.00 o 
  15   2   3        1.58        2.76      2.61 o 
 -14   3   3       57.19       56.21      6.18 o 
 -13   3   3       94.19       84.78      6.35 o 
 -12   3   3      185.98      174.92      8.66 o 
 -11   3   3        0.91        3.86      2.42 o 
 -10   3   3      107.81      107.34      5.31 o 
  -9   3   3      319.78      316.24      8.71 o 
  -8   3   3      206.79      216.66      9.94 o 
  -7   3   3       65.06       78.84      4.08 o 
  -6   3   3      673.26      769.67     10.07 o 
  -5   3   3       43.47       48.54      2.00 o 
  -4   3   3     1221.58     1422.25     23.15 o 
  -3   3   3      680.22      684.78      5.21 o 
  -2   3   3     1492.77     1660.91     11.81 o 
  -1   3   3        4.21       10.97      1.38 o 
   0   3   3      663.37      733.18     10.15 o 
   1   3   3      119.55      130.67      2.98 o 
   2   3   3        1.51        1.58      0.56 o 
   3   3   3     3433.75     3556.93     47.63 o 
   4   3   3       52.40       58.31      2.03 o 
   5   3   3     1311.43     1364.21     15.99 o 
   6   3   3      637.55      670.81     16.43 o 
   7   3   3      610.05      642.39     18.90 o 
   8   3   3        2.69        1.38      1.07 o 
   9   3   3        1.27        3.27      2.53 o 
  10   3   3        0.00        1.72      1.69 o 
  11   3   3        1.04        1.08      1.84 o 
  12   3   3      934.46      920.89     33.36 o 
  13   3   3      209.46      193.82      9.51 o 
  14   3   3        0.06        1.66      2.25 o 
 -14   4   3       14.63       13.55      9.46 o 
 -13   4   3      187.02      189.17     10.05 o 
 -12   4   3      389.63      416.60     16.21 o 
 -11   4   3        0.01        1.03      1.91 o 
 -10   4   3      826.54      845.61     19.66 o 
  -9   4   3     2083.58     2181.52     47.02 o 
  -8   4   3      446.65      505.67     13.94 o 
  -7   4   3      178.29      203.31      4.02 o 
  -6   4   3       78.18       86.70      3.56 o 
  -5   4   3      404.58      444.31      4.85 o 
  -4   4   3      569.18      606.35      7.77 o 
  -3   4   3       93.12       72.91      2.21 o 
  -2   4   3     1233.59     1319.79      8.98 o 
  -1   4   3      469.56      490.79      5.37 o 
   0   4   3      215.95      242.49      3.18 o 
   1   4   3     1093.79     1184.78     19.83 o 
   2   4   3      158.52      166.72      5.34 o 
   3   4   3       14.11       17.97      2.85 o 
   4   4   3       99.04      116.28      5.81 o 
   5   4   3      659.87      738.98     11.85 o 
   6   4   3       27.02       35.61      1.86 o 
   7   4   3       99.51      104.02      4.10 o 
   8   4   3        1.18        2.43      1.18 o 
   9   4   3      416.00      421.36     10.38 o 
  10   4   3      144.11      142.41      5.07 o 
  11   4   3      340.26      344.21     10.79 o 
  12   4   3       64.90       66.34      6.63 o 
  13   4   3        1.92        2.55      2.60 o 
  14   4   3      104.97       95.76     12.03 o 
 -13   5   3       11.17        9.39      4.95 o 
 -12   5   3        0.15        2.14      2.51 o 
 -11   5   3       55.65       57.10      5.65 o 
 -10   5   3       52.78       48.09     10.57 o 
  -9   5   3       93.08      101.03      5.55 o 
  -8   5   3      115.03      102.32      4.62 o 
  -7   5   3      133.39      119.28      5.09 o 
  -6   5   3     1586.70     1714.39     29.11 o 
  -5   5   3        4.33        5.51      1.80 o 
  -4   5   3        0.06        2.45      0.97 o 
  -3   5   3      654.83      711.35     12.39 o 
  -2   5   3     1351.63     1334.56     20.49 o 
  -1   5   3      394.41      385.98      5.33 o 
   0   5   3      934.10      959.92     14.49 o 
   1   5   3      131.14      138.73      3.72 o 
   2   5   3      629.27      717.09     16.72 o 
   3   5   3      615.40      586.42     14.94 o 
   4   5   3      610.84      601.31     15.15 o 
   5   5   3      286.88      285.12      8.73 o 
   6   5   3      263.52      266.08      7.38 o 
   7   5   3      564.04      563.97     11.50 o 
   8   5   3       95.13       91.04      3.89 o 
   9   5   3      567.70      544.16     15.39 o 
  10   5   3      265.18      283.31     10.34 o 
  11   5   3      191.40      167.18     10.57 o 
  12   5   3       19.85       16.72     10.16 o 
  13   5   3        8.95       11.17     10.01 o 
 -12   6   3       38.80       27.40     22.54 o 
 -11   6   3      188.80      179.07      7.33 o 
 -10   6   3        0.38        1.47      1.62 o 
  -9   6   3        8.55        6.38      2.48 o 
  -8   6   3      492.00      519.46     14.16 o 
  -7   6   3       39.78       44.99      3.80 o 
  -6   6   3      501.39      520.78     10.41 o 
  -5   6   3        2.34        2.65      1.23 o 
  -4   6   3       10.30       11.14      3.33 o 
  -3   6   3      162.08      154.75      5.29 o 
  -2   6   3       35.03       27.13      2.88 o 
  -1   6   3      194.81      206.17      4.80 o 
   0   6   3       86.96       93.57      3.41 o 
   1   6   3      133.07      130.93      3.77 o 
   2   6   3       27.45       32.67      9.72 o 
   3   6   3      185.31      167.79      7.86 o 
   4   6   3       18.39       19.50      7.63 o 
   5   6   3       51.26       53.11      6.10 o 
   6   6   3      399.11      391.06     12.83 o 
   7   6   3       81.61       80.75      5.93 o 
   8   6   3      651.84      700.70     21.02 o 
   9   6   3        2.64        3.93      3.05 o 
  10   6   3       68.31       64.65     11.23 o 
  11   6   3      120.49      141.42     13.60 o 
 -10   7   3        3.91        5.53      3.37 o 
  -9   7   3       14.83       16.52      7.04 o 
  -8   7   3       96.10      106.67     10.11 o 
  -7   7   3       68.25       64.41      4.19 o 
  -6   7   3      246.17      232.64      5.79 o 
  -5   7   3        1.66        1.00      1.45 o 
  -4   7   3     1481.90     1461.81     35.48 o 
  -3   7   3      415.15      398.66     11.99 o 
  -2   7   3      315.52      309.95      8.40 o 
  -1   7   3       31.67       27.15      4.36 o 
   0   7   3       81.11       74.31      3.43 o 
   1   7   3       19.13       23.97      6.93 o 
   2   7   3      504.29      526.80     14.45 o 
   3   7   3      135.24      156.05      8.14 o 
   4   7   3        2.75        1.95      2.19 o 
   5   7   3        0.96        2.26      2.59 o 
   6   7   3        5.17        7.63      4.02 o 
   7   7   3      127.07      119.73      6.79 o 
   8   7   3       63.39       59.03      5.32 o 
   9   7   3       48.09       48.17      9.22 o 
  10   7   3       59.65       78.86      8.47 o 
  -8   8   3        0.01        1.52      2.57 o 
  -7   8   3        0.55        3.46      2.57 o 
  -6   8   3       32.55       33.76      6.26 o 
  -5   8   3       77.14       68.81      4.91 o 
  -4   8   3       75.25       73.15      4.91 o 
  -3   8   3      175.74      182.65      6.92 o 
  -2   8   3       54.96       48.66      5.96 o 
  -1   8   3       13.71       10.88      4.24 o 
   0   8   3      972.00      963.94     29.41 o 
   1   8   3        5.55        7.11      3.50 o 
   2   8   3       32.96       23.02     11.83 o 
   3   8   3        4.59        3.85      3.25 o 
   4   8   3       73.90       84.91      6.89 o 
   5   8   3      239.66      240.96     12.01 o 
   6   8   3        5.25        7.28      4.26 o 
   7   8   3       16.19       16.60      7.06 o 
  -4   9   3       62.43       50.39     29.92 o 
  -3   9   3        0.01        1.94      4.80 o 
  -2   9   3      205.05      207.79     20.91 o 
  -1   9   3      406.73      428.76     28.52 o 
   0   9   3        5.71       10.55     10.08 o 
   1   9   3       73.40       67.83      5.98 o 
   2   9   3      277.95      289.81     21.85 o 
   3   9   3      199.60      191.06     14.43 o 
 -14   0   4      101.86       99.88     12.34 o 
 -12   0   4       26.17       23.82     18.21 o 
 -10   0   4      672.44      708.82     26.90 o 
  -8   0   4      539.24      551.06     11.05 o 
  -6   0   4      185.06      215.55      6.66 o 
  -4   0   4     5652.62     5420.71     34.81 o 
   0   0   4     9489.11     8471.97    165.31 o 
   2   0   4     3321.68     2904.32     21.03 o 
   4   0   4     1283.09     1294.19     49.53 o 
   6   0   4      321.68      359.11     13.43 o 
   8   0   4        8.24        5.36      2.91 o 
  10   0   4      457.14      456.41     25.37 o 
  12   0   4     1272.42     1360.04     66.06 o 
  14   0   4       30.91       18.15     22.52 o 
 -15   1   4       64.76       80.44      9.32 o 
 -14   1   4       17.77       19.91     13.36 o 
 -13   1   4        5.51        5.95      3.98 o 
 -12   1   4       97.68       96.74      8.04 o 
 -11   1   4        0.06       -0.01      0.66 o 
 -10   1   4      111.74      109.59      4.12 o 
  -9   1   4     1431.68     1490.11     49.46 o 
  -8   1   4     2093.62     2178.86     34.01 o 
  -7   1   4       24.89       19.09      2.33 o 
  -6   1   4      953.49      924.31     11.45 o 
  -5   1   4      577.34      580.77      7.16 o 
  -4   1   4      418.40      411.57      5.91 o 
  -3   1   4      164.78      149.25      2.76 o 
  -2   1   4      124.94      101.34      2.50 o 
  -1   1   4        0.10        1.95      0.54 o 
   0   1   4    12364.05    10676.44    206.57 o 
   1   1   4     4448.52     3972.64     42.97 o 
   2   1   4      107.03       81.81      1.86 o 
   3   1   4     1239.06     1276.82     16.44 o 
   4   1   4     1145.11     1186.22     17.07 o 
   5   1   4       45.37       56.23      2.34 o 
   6   1   4       31.11       39.28      2.28 o 
   7   1   4      350.91      353.13      6.16 o 
   8   1   4      237.49      256.06      7.45 o 
   9   1   4        1.64        3.40      1.74 o 
  10   1   4      133.23      131.86      5.04 o 
  11   1   4      922.81      962.89     18.89 o 
  12   1   4      147.88      146.78      6.84 o 
  13   1   4      478.56      484.68     14.71 o 
  14   1   4       15.18       13.24      7.14 o 
  15   1   4       18.29       15.70      9.83 o 
 -15   2   4      162.91      159.28     10.74 o 
 -14   2   4       72.49       67.59      5.83 o 
 -13   2   4       46.43       53.42     18.26 o 
 -12   2   4       12.66       10.54      6.82 o 
 -11   2   4        5.19        5.47      4.65 o 
 -10   2   4      467.36      468.22     16.24 o 
  -9   2   4       24.57       29.22      8.60 o 
  -8   2   4      312.49      331.65      9.46 o 
  -7   2   4      178.20      189.68      6.92 o 
  -6   2   4       96.52       86.17      4.60 o 
  -5   2   4        1.35        1.38      1.51 o 
  -4   2   4     2359.18     2444.49     24.74 o 
  -3   2   4     6689.50     6342.34     47.41 o 
  -2   2   4      327.45      332.00      6.25 o 
  -1   2   4     6534.90     6016.00     38.04 o 
   0   2   4      131.53      138.08      2.45 o 
   1   2   4      129.69      148.88      2.98 o 
   2   2   4     1371.29     1462.83     14.99 o 
   3   2   4     3054.60     3086.10     30.57 o 
   4   2   4      478.24      550.84      6.14 o 
   5   2   4     1926.34     2052.44     35.16 o 
   6   2   4      875.17      815.68     19.10 o 
   7   2   4        0.32        2.93      1.50 o 
   8   2   4      439.81      497.82     10.89 o 
   9   2   4       56.58       54.16      4.12 o 
  10   2   4       12.00       18.88      6.04 o 
  11   2   4       54.66       44.38      4.10 o 
  12   2   4        0.23        1.16      1.65 o 
  13   2   4        3.31        2.90      1.70 o 
  14   2   4       13.04       13.35      7.99 o 
 -14   3   4       23.88       35.03      7.10 o 
 -13   3   4       37.41       38.58      7.81 o 
 -12   3   4       14.75       12.56      8.31 o 
 -11   3   4       10.09        7.36      2.79 o 
 -10   3   4      101.64      101.79      4.81 o 
  -9   3   4        0.30        3.76      1.58 o 
  -8   3   4     1098.90     1096.99     15.86 o 
  -7   3   4      106.66      113.84      5.56 o 
  -6   3   4     1567.36     1728.51     27.35 o 
  -5   3   4       87.75       94.04      3.71 o 
  -4   3   4       13.19       20.57      1.60 o 
  -3   3   4       35.14       48.21      1.89 o 
  -2   3   4      370.47      362.81      4.54 o 
  -1   3   4      230.76      214.61      4.51 o 
   0   3   4      763.04      812.21      5.50 o 
   1   3   4      790.23      868.38      7.68 o 
   2   3   4       70.19      100.68      4.13 o 
   3   3   4     2146.68     2219.79     20.11 o 
   4   3   4     4306.44     4493.24     28.20 o 
   5   3   4       16.35       11.43      2.12 o 
   6   3   4      487.67      552.22     19.21 o 
   7   3   4      641.26      652.18     14.88 o 
   8   3   4        8.25        5.68      1.83 o 
   9   3   4      494.71      532.44     18.93 o 
  10   3   4        0.60        2.91      1.92 o 
  11   3   4       12.47       11.47      4.63 o 
  12   3   4      462.47      443.89     13.75 o 
  13   3   4        3.25        3.31      2.49 o 
  14   3   4       25.69       17.95      4.70 o 
 -14   4   4        6.76        5.28      3.45 o 
 -13   4   4        1.60        6.05      4.73 o 
 -12   4   4        5.91        5.69      2.65 o 
 -11   4   4      442.49      434.50     12.16 o 
 -10   4   4      344.22      372.38     11.08 o 
  -9   4   4     1780.06     1893.41     43.99 o 
  -8   4   4       82.51       76.71      4.63 o 
  -7   4   4      157.94      149.09      6.19 o 
  -6   4   4      164.66      148.70      5.49 o 
  -5   4   4      476.79      501.47      7.83 o 
  -4   4   4        7.36       11.82      3.11 o 
  -3   4   4      719.71      807.45      7.56 o 
  -2   4   4       29.88       24.96      1.71 o 
  -1   4   4     3305.97     3536.08     27.17 o 
   0   4   4      163.86      152.11      3.80 o 
   1   4   4       67.77       49.45      2.11 o 
   2   4   4       10.44        7.23      2.41 o 
   3   4   4      178.51      162.24      6.57 o 
   4   4   4     1593.48     1607.53     18.88 o 
   5   4   4       43.36       41.83      6.29 o 
   6   4   4     1084.33     1229.95     18.67 o 
   7   4   4       89.27       83.98      3.20 o 
   8   4   4       24.98       26.67      3.03 o 
   9   4   4        1.82        1.67      1.32 o 
  10   4   4      116.91      107.14      6.48 o 
  11   4   4      636.38      641.49     42.25 o 
  12   4   4       41.56       39.24      7.05 o 
  13   4   4        4.80        5.46      5.59 o 
 -13   5   4       14.47        9.77      7.68 o 
 -12   5   4      210.68      212.21      7.97 o 
 -11   5   4        2.92        2.80      1.63 o 
 -10   5   4      410.20      421.38     11.99 o 
  -9   5   4      254.04      253.78      9.61 o 
  -8   5   4        0.69        0.64      1.76 o 
  -7   5   4      164.27      182.65      6.81 o 
  -6   5   4        6.01        4.86      1.79 o 
  -5   5   4      210.50      189.77      5.14 o 
  -4   5   4        6.33        7.06      2.17 o 
  -3   5   4       68.39       76.83      4.13 o 
  -2   5   4       10.15       10.81      2.51 o 
  -1   5   4        6.91        5.97      1.99 o 
   0   5   4       21.38       20.31      1.73 o 
   1   5   4      245.25      273.27      7.67 o 
   2   5   4        0.84        1.65      1.87 o 
   3   5   4      336.13      328.72     10.10 o 
   4   5   4       12.96       14.52      4.28 o 
   5   5   4      625.62      624.60     14.56 o 
   6   5   4      274.64      265.15     10.31 o 
   7   5   4      228.53      226.61      3.67 o 
   8   5   4        6.19        4.36      1.48 o 
   9   5   4      358.51      346.74     13.46 o 
  10   5   4       33.39       41.28      5.93 o 
  11   5   4      144.22      152.86     10.38 o 
  12   5   4       14.27       19.83     11.47 o 
 -11   6   4        0.33        2.55      2.79 o 
 -10   6   4      280.10      315.53      8.78 o 
  -9   6   4        0.52        1.32      1.91 o 
  -8   6   4       68.37       87.85      6.31 o 
  -7   6   4        2.35        2.77      2.15 o 
  -6   6   4       70.90       63.23      4.12 o 
  -5   6   4       39.55       47.71      4.37 o 
  -4   6   4       80.05       88.95      4.09 o 
  -3   6   4      115.48      114.77      5.41 o 
  -2   6   4        6.24        4.17      1.88 o 
  -1   6   4        0.32        1.72      1.09 o 
   0   6   4       47.22       45.43      2.29 o 
   1   6   4       97.67       97.63      2.97 o 
   2   6   4        0.86        2.54      3.39 o 
   3   6   4        4.12        2.82      2.03 o 
   4   6   4      642.73      672.05     21.85 o 
   5   6   4        5.62       11.23      4.50 o 
   6   6   4       16.16       14.39      5.35 o 
   7   6   4      139.34      130.39      7.19 o 
   8   6   4       53.61       53.25      5.75 o 
   9   6   4        3.41        3.69      3.31 o 
  10   6   4       31.26       31.10     20.05 o 
  11   6   4       57.86       50.23      7.91 o 
 -10   7   4       36.15       35.28     11.48 o 
  -9   7   4        1.70        3.54      2.38 o 
  -8   7   4      300.19      302.92     16.84 o 
  -7   7   4      112.97      122.43      5.02 o 
  -6   7   4       71.56       69.26      4.80 o 
  -5   7   4        8.00        7.21      3.70 o 
  -4   7   4      353.43      358.99     13.15 o 
  -3   7   4      102.43      107.33      5.11 o 
  -2   7   4       82.90       83.77      4.88 o 
  -1   7   4      556.30      552.41     14.16 o 
   0   7   4      829.24      817.94     29.50 o 
   1   7   4        6.48        5.45      3.65 o 
   2   7   4      551.48      557.10     22.55 o 
   3   7   4       33.58       32.96     16.31 o 
   4   7   4      360.01      368.87     18.37 o 
   5   7   4      205.36      199.99      8.40 o 
   6   7   4      128.42      120.89      7.23 o 
   7   7   4        3.99        3.88      3.89 o 
   8   7   4       28.43       18.34     10.94 o 
   9   7   4        6.90        7.64      6.06 o 
  -7   8   4        8.21        5.90      3.35 o 
  -6   8   4        0.05        1.11      2.59 o 
  -5   8   4      125.56      111.64      8.12 o 
  -4   8   4       39.83       35.67      4.67 o 
  -3   8   4       20.87       18.81      3.41 o 
  -2   8   4       22.87       19.50      6.02 o 
  -1   8   4      345.01      340.15     16.41 o 
   0   8   4        7.90        5.25      2.50 o 
   1   8   4        3.95       10.80      5.65 o 
   2   8   4       81.97       80.18      7.30 o 
   3   8   4       10.88       10.68      7.14 o 
   4   8   4        0.38        0.90      2.28 o 
   5   8   4      213.87      235.38     12.66 o 
   6   8   4      125.40      139.55     11.43 o 
   7   8   4       70.87       74.32      5.66 o 
  -3   9   4       64.20       78.16     11.39 o 
  -2   9   4      198.70      205.33     21.43 o 
  -1   9   4       17.51       25.15     19.18 o 
   0   9   4       29.74       22.38     14.17 o 
   1   9   4       96.69      109.23      9.50 o 
   2   9   4       58.33       41.80     19.26 o 
   3   9   4        0.00        0.77      3.38 o 
 -15   0   5      319.85      319.28     22.33 o 
 -13   0   5      491.74      512.19     31.23 o 
 -11   0   5       17.50       19.77     11.69 o 
  -9   0   5        4.08        6.76      3.75 o 
  -7   0   5        0.68        1.83      0.78 o 
  -5   0   5       63.41       75.79      4.02 o 
  -3   0   5      654.45      683.08     14.02 o 
  -1   0   5    12770.04    12231.23    345.15 o 
   1   0   5     4649.91     4332.08     73.42 o 
   3   0   5     1080.47     1168.05     26.55 o 
   5   0   5       78.79      112.17      4.74 o 
   7   0   5        1.23        3.86      3.75 o 
   9   0   5     1529.78     1640.90     53.23 o 
  11   0   5      831.26      827.94     39.18 o 
  13   0   5        2.26        1.98      3.23 o 
  15   0   5      177.17      210.95     14.55 o 
 -15   1   5       81.21       82.29      8.46 o 
 -14   1   5       39.99       40.70      5.95 o 
 -13   1   5      205.52      209.30     13.64 o 
 -12   1   5       83.18       80.87      7.48 o 
 -11   1   5        4.79        5.92      3.29 o 
 -10   1   5      402.50      394.64      9.42 o 
  -9   1   5      207.30      188.88      7.58 o 
  -8   1   5       56.30       56.68      2.49 o 
  -7   1   5      142.66      122.37      2.78 o 
  -6   1   5      205.43      196.65      3.44 o 
  -5   1   5      864.54     1068.32     21.99 o 
  -4   1   5     2226.53     2144.89     20.49 o 
  -3   1   5     6333.96     6111.13     43.50 o 
  -2   1   5      619.50      686.92      5.45 o 
  -1   1   5     1009.25     1054.94     14.10 o 
   0   1   5     4587.59     4163.01     31.49 o 
   1   1   5     1769.97     1712.56      9.70 o 
   2   1   5     4002.83     3700.38     26.06 o 
   3   1   5     1967.74     2062.43     10.95 o 
   4   1   5     3356.06     3331.21     48.55 o 
   5   1   5     1012.61     1066.20     11.75 o 
   6   1   5      824.91      871.80     12.76 o 
   7   1   5      362.90      430.72      6.73 o 
   8   1   5       45.40       37.95      2.96 o 
   9   1   5     1404.76     1418.97     21.70 o 
  10   1   5       71.51       59.80      4.70 o 
  11   1   5      703.11      723.80     16.56 o 
  12   1   5        4.83        4.28      1.32 o 
  13   1   5        0.30        1.46      1.14 o 
  14   1   5      120.19      109.72      6.13 o 
  15   1   5      153.83      152.24     10.65 o 
 -15   2   5      442.84      461.60     22.54 o 
 -14   2   5       85.34       96.57      8.94 o 
 -13   2   5       21.07       18.39     11.82 o 
 -12   2   5        1.02        2.10      3.35 o 
 -11   2   5      417.38      414.32     12.65 o 
 -10   2   5      879.61      874.37     23.31 o 
  -9   2   5       43.23       47.71      6.55 o 
  -8   2   5       80.60       81.81      5.65 o 
  -7   2   5      734.74      831.71     25.44 o 
  -6   2   5     2547.48     2742.25     89.54 o 
  -5   2   5       18.46       19.29      2.98 o 
  -4   2   5      871.84      928.02     10.94 o 
  -3   2   5       51.26       59.57      2.09 o 
  -2   2   5     5266.64     5158.53     38.15 o 
  -1   2   5       49.20       37.45      1.55 o 
   0   2   5      498.93      463.95      9.67 o 
   1   2   5      833.11      857.06      7.58 o 
   2   2   5        0.79        2.89      0.70 o 
   3   2   5     6004.36     5830.43     83.86 o 
   4   2   5     2691.02     2930.03     47.29 o 
   5   2   5       49.18       72.27      3.32 o 
   6   2   5     2644.90     3006.28     22.83 o 
   7   2   5      566.34      602.67     10.90 o 
   8   2   5       54.96       39.84      3.66 o 
   9   2   5        8.45        8.03      2.31 o 
  10   2   5      199.28      199.56      6.41 o 
  11   2   5       40.41       43.88      4.31 o 
  12   2   5      160.10      142.62      5.62 o 
  13   2   5       29.83       31.55      8.29 o 
  14   2   5        8.10        8.62      5.70 o 
 -14   3   5        0.00        2.83      2.26 o 
 -13   3   5       39.56       32.73     13.98 o 
 -12   3   5       62.55       69.98      4.36 o 
 -11   3   5       52.78       52.62      6.79 o 
 -10   3   5      151.99      149.63      5.48 o 
  -9   3   5      237.46      220.41      7.46 o 
  -8   3   5        5.38        7.46      2.31 o 
  -7   3   5      423.87      418.42      9.42 o 
  -6   3   5        1.49        1.18      1.62 o 
  -5   3   5      466.73      466.65      5.06 o 
  -4   3   5     3958.54     4407.90     73.74 o 
  -3   3   5        6.74       11.83      1.83 o 
  -2   3   5     6786.44     6636.59    105.11 o 
  -1   3   5      196.12      177.08      4.26 o 
   0   3   5     1671.81     1788.75     19.62 o 
   1   3   5      393.28      459.78      5.48 o 
   2   3   5       42.75       43.59      1.50 o 
   3   3   5      414.04      369.24      5.33 o 
   4   3   5       81.52       69.73      2.57 o 
   5   3   5     3705.52     4034.97     46.25 o 
   6   3   5      310.96      326.73      6.87 o 
   7   3   5        7.15       10.06      2.62 o 
   8   3   5      191.16      167.96      5.81 o 
   9   3   5      269.82      262.56     10.70 o 
  10   3   5        0.05        3.58      2.22 o 
  11   3   5       34.69       45.92      4.16 o 
  12   3   5       17.89        7.92      4.54 o 
  13   3   5       16.00       18.86     10.36 o 
  14   3   5        3.96        1.10      2.76 o 
 -13   4   5       64.11       64.01      8.34 o 
 -12   4   5        1.09        2.14      1.93 o 
 -11   4   5        5.60       10.60      3.29 o 
 -10   4   5      169.28      150.41      7.23 o 
  -9   4   5        3.97        5.39      1.99 o 
  -8   4   5      364.24      370.59     10.57 o 
  -7   4   5        0.00        1.40      1.41 o 
  -6   4   5      480.33      473.28     11.60 o 
  -5   4   5        5.06        3.13      1.03 o 
  -4   4   5      795.58      836.82      8.17 o 
  -3   4   5       11.40       14.82      2.87 o 
  -2   4   5      764.45      996.32      9.02 o 
  -1   4   5       21.55       22.38      2.33 o 
   0   4   5     1024.12     1109.55      9.79 o 
   1   4   5     1062.65     1134.96     17.33 o 
   2   4   5      206.02      212.10      8.87 o 
   3   4   5      568.46      605.72     12.13 o 
   4   4   5       39.80       46.15     10.04 o 
   5   4   5        1.29        0.39      2.39 o 
   6   4   5       60.86       52.06      2.01 o 
   7   4   5       32.17       38.61      2.09 o 
   8   4   5      104.30      110.64      4.10 o 
   9   4   5       57.53       47.91      4.48 o 
  10   4   5       21.31       26.63      3.88 o 
  11   4   5       42.01       33.55      4.17 o 
  12   4   5      114.40      137.14      6.84 o 
  13   4   5       34.32       32.37     22.18 o 
 -12   5   5      121.22      127.21      6.21 o 
 -11   5   5        1.25        2.09      1.85 o 
 -10   5   5      721.25      743.43     29.19 o 
  -9   5   5        0.18        1.58      1.73 o 
  -8   5   5      299.05      275.24      8.46 o 
  -7   5   5       27.36       34.57      9.70 o 
  -6   5   5      420.12      376.01      9.13 o 
  -5   5   5      235.62      238.79      5.86 o 
  -4   5   5      204.22      194.91      5.32 o 
  -3   5   5        1.67        2.30      1.09 o 
  -2   5   5      113.30      129.76      5.43 o 
  -1   5   5       36.62       47.90      2.44 o 
   0   5   5       27.17       27.97      1.63 o 
   1   5   5        5.01        6.13      2.69 o 
   2   5   5       24.28       25.09      5.22 o 
   3   5   5      118.92      117.59      6.20 o 
   4   5   5      873.20      896.37     18.37 o 
   5   5   5      331.45      303.36     11.13 o 
   6   5   5      194.99      187.23      8.38 o 
   7   5   5      177.57      177.50      7.39 o 
   8   5   5      297.04      233.43      8.85 o 
   9   5   5       71.41       46.73      9.68 o 
  10   5   5       97.19      114.82      6.24 o 
  11   5   5        0.19        1.84      1.92 o 
  12   5   5       13.81        9.92      7.41 o 
 -11   6   5       32.81       28.24      5.38 o 
 -10   6   5      175.82      172.22      7.76 o 
  -9   6   5       15.25       17.94      6.44 o 
  -8   6   5      341.70      334.35      9.91 o 
  -7   6   5      105.13      121.93      5.44 o 
  -6   6   5       59.22       54.54      3.56 o 
  -5   6   5       81.45       72.12      4.04 o 
  -4   6   5        7.09        7.10      2.40 o 
  -3   6   5        3.67        6.26      2.86 o 
  -2   6   5      162.77      148.05      5.41 o 
  -1   6   5        0.21        0.35      0.69 o 
   0   6   5       73.42       71.38      2.18 o 
   1   6   5     1016.99     1022.70     39.09 o 
   2   6   5     1757.84     1822.36     54.27 o 
   3   6   5      499.20      497.21     17.12 o 
   4   6   5      637.97      621.74     17.78 o 
   5   6   5       83.43       79.18      6.15 o 
   6   6   5      147.83      136.99      8.26 o 
   7   6   5      874.12      853.70     24.92 o 
   8   6   5        8.31       12.71      5.05 o 
   9   6   5        4.22        7.09      5.67 o 
  10   6   5      237.04      232.80     11.06 o 
  11   6   5       18.11       16.15     10.13 o 
 -10   7   5       30.31       32.04      6.91 o 
  -9   7   5       10.31        8.58      4.57 o 
  -8   7   5       79.77       83.26      4.77 o 
  -7   7   5        7.48       10.44      4.15 o 
  -6   7   5        1.72        2.80      1.44 o 
  -5   7   5       17.58       21.84      6.75 o 
  -4   7   5      703.88      708.79     21.29 o 
  -3   7   5       96.72       79.91      4.75 o 
  -2   7   5      256.30      259.46      9.89 o 
  -1   7   5        0.07        0.51      1.28 o 
   0   7   5       41.75       51.55      5.47 o 
   1   7   5       77.10       70.98      6.29 o 
   2   7   5      127.23      113.49      7.88 o 
   3   7   5       19.71       19.25      9.39 o 
   4   7   5      252.04      255.43     12.81 o 
   5   7   5      442.95      463.64     15.81 o 
   6   7   5      168.04      152.93      9.47 o 
   7   7   5       16.54       14.86      7.91 o 
   8   7   5        0.10        1.11      1.31 o 
   9   7   5       11.39       14.09      7.10 o 
  -7   8   5       10.91       11.59      7.17 o 
  -6   8   5       98.93       72.82      6.40 o 
  -5   8   5       29.29       28.68      4.77 o 
  -4   8   5       48.03       36.98      5.23 o 
  -3   8   5       26.28       20.19      4.30 o 
  -2   8   5       26.86       21.09     11.14 o 
  -1   8   5      121.33      121.13      7.79 o 
   0   8   5      524.31      545.89     15.65 o 
   1   8   5      181.74      166.05     12.18 o 
   2   8   5       20.18       24.98     13.33 o 
   3   8   5       16.17       12.64      7.95 o 
   4   8   5      100.95      104.71     10.96 o 
   5   8   5        3.42        3.37      4.43 o 
   6   8   5       26.37       27.19     17.74 o 
   7   8   5       38.67       35.10     15.10 o 
  -2   9   5       40.13       32.23     17.05 o 
  -1   9   5      183.04      182.53     12.69 o 
   0   9   5       30.63       35.64      6.00 o 
   1   9   5       28.00       29.91     15.26 o 
   2   9   5       26.68       32.96     18.65 o 
 -14   0   6      168.85      173.53     16.06 o 
 -12   0   6        0.19       -1.26      7.34 o 
 -10   0   6      271.25      277.21     19.11 o 
  -8   0   6     1276.06     1304.87     24.58 o 
  -6   0   6     2248.25     2168.89     24.47 o 
  -4   0   6      456.26      471.51      9.45 o 
  -2   0   6     3934.97     3767.87     48.27 o 
   0   0   6     6315.19     6092.18     73.74 o 
   2   0   6      184.25      186.57      4.84 o 
   4   0   6       33.86       38.85      3.19 o 
   6   0   6      123.58      104.68      6.04 o 
   8   0   6      496.85      537.52     19.51 o 
  10   0   6     1757.74     1904.64     85.98 o 
  12   0   6        7.81        6.69      3.35 o 
  14   0   6        3.21        4.53      3.45 o 
 -15   1   6       64.84       63.16      7.51 o 
 -14   1   6       13.17       11.76      7.60 o 
 -13   1   6       41.34       42.03     15.69 o 
 -12   1   6      209.01      232.80     12.70 o 
 -11   1   6        6.90        6.17      3.20 o 
 -10   1   6      437.07      415.47     25.94 o 
  -9   1   6        0.63        1.00      1.27 o 
  -8   1   6      119.18      106.58      3.95 o 
  -7   1   6      995.19     1042.09     10.77 o 
  -6   1   6     1308.68     1315.41     11.27 o 
  -5   1   6       72.93       73.33      2.85 o 
  -4   1   6     5000.78     5206.25     78.62 o 
  -3   1   6     6268.81     6078.04     25.89 o 
  -2   1   6      200.75      159.05      3.64 o 
  -1   1   6     2555.10     2501.46     20.23 o 
   0   1   6      819.11      854.69      6.25 o 
   1   1   6        2.86        4.59      0.69 o 
   2   1   6       93.18       92.45      2.45 o 
   3   1   6      380.76      347.88      4.83 o 
   4   1   6      566.86      534.71      5.76 o 
   5   1   6      293.14      320.18      5.70 o 
   6   1   6      330.18      340.86      5.54 o 
   7   1   6       77.09       72.68      3.56 o 
   8   1   6     2113.32     2292.82     36.97 o 
   9   1   6      111.39       98.26      4.59 o 
  10   1   6      290.12      282.39      9.05 o 
  11   1   6       78.08       77.31      4.55 o 
  12   1   6      126.76      127.23      5.65 o 
  13   1   6       19.45       18.86      6.90 o 
  14   1   6       17.28       25.35      6.57 o 
 -14   2   6       16.26       10.96      6.08 o 
 -13   2   6        0.26        0.76      3.92 o 
 -12   2   6      480.74      514.23     16.48 o 
 -11   2   6        0.08        3.39      1.94 o 
 -10   2   6      990.65     1049.90     21.91 o 
  -9   2   6       95.91       99.88      5.19 o 
  -8   2   6       17.20       20.82      6.72 o 
  -7   2   6      111.56      110.05      5.80 o 
  -6   2   6        2.83        2.20      0.78 o 
  -5   2   6     7867.93     7735.40     55.65 o 
  -4   2   6     3770.06     4019.52     31.32 o 
  -3   2   6     5267.10     5379.30     47.66 o 
  -2   2   6     1301.55     1346.02     16.55 o 
  -1   2   6        0.01        0.96      0.63 o 
   0   2   6      669.35      695.05     12.27 o 
   1   2   6     4109.48     4036.32     20.59 o 
   2   2   6      421.26      532.17     10.65 o 
   3   2   6     2285.39     2609.00     30.64 o 
   4   2   6       27.45       27.87      2.26 o 
   5   2   6      265.56      303.30      5.61 o 
   6   2   6     1062.14     1125.20     10.67 o 
   7   2   6      117.90      112.80      4.71 o 
   8   2   6      133.41      128.86      6.06 o 
   9   2   6      124.14      112.60      5.23 o 
  10   2   6       82.58       75.34      4.11 o 
  11   2   6        0.01        1.75      1.99 o 
  12   2   6       38.35       35.31      4.40 o 
  13   2   6      102.89      114.81      5.38 o 
  14   2   6       15.42       11.29      5.93 o 
 -14   3   6        0.02        1.59      2.82 o 
 -13   3   6      143.76      141.33      7.88 o 
 -12   3   6      399.16      428.49     13.51 o 
 -11   3   6      245.65      243.60      8.87 o 
 -10   3   6     1371.50     1422.99     28.79 o 
  -9   3   6       58.75       70.04      5.79 o 
  -8   3   6     1239.41     1250.41     22.96 o 
  -7   3   6      454.33      530.81     13.91 o 
  -6   3   6       40.97       49.18      2.65 o 
  -5   3   6      870.32      979.05     10.64 o 
  -4   3   6     1279.87     1401.01     13.63 o 
  -3   3   6      746.24      774.17      8.15 o 
  -2   3   6     1396.76     1507.54     18.57 o 
  -1   3   6      214.28      243.79      5.67 o 
   0   3   6      135.40      162.71      3.16 o 
   1   3   6      710.01      749.81      8.19 o 
   2   3   6      637.96      641.75      6.44 o 
   3   3   6       39.23       41.12      3.31 o 
   4   3   6      209.22      257.39      6.19 o 
   5   3   6        6.43        9.15      2.09 o 
   6   3   6     1274.52     1338.66     42.16 o 
   7   3   6      102.88      102.22      3.58 o 
   8   3   6       15.99       14.00      3.51 o 
   9   3   6       46.12       50.97      4.06 o 
  10   3   6        0.00        1.21      1.55 o 
  11   3   6        2.30        1.41      1.52 o 
  12   3   6      217.11      217.82      7.37 o 
  13   3   6      125.11      128.51      6.13 o 
 -13   4   6        0.01        1.67      2.01 o 
 -12   4   6       91.54       91.12      5.34 o 
 -11   4   6      373.93      400.99     12.78 o 
 -10   4   6        1.76        3.09      1.94 o 
  -9   4   6      110.34      101.44      6.16 o 
  -8   4   6      426.73      386.49     10.09 o 
  -7   4   6       20.34       25.88      4.21 o 
  -6   4   6      765.21      785.72     13.01 o 
  -5   4   6      214.35      211.88      7.31 o 
  -4   4   6      609.69      639.76     11.30 o 
  -3   4   6       59.79       64.03      2.42 o 
  -2   4   6     2321.27     2489.66     30.98 o 
  -1   4   6      164.93      165.83      4.30 o 
   0   4   6       65.02       59.91      2.30 o 
   1   4   6     1019.98     1067.55      6.22 o 
   2   4   6       76.57       71.34      4.57 o 
   3   4   6      682.97      684.04     11.65 o 
   4   4   6      375.18      403.72     11.81 o 
   5   4   6      119.88      113.64      7.43 o 
   6   4   6      261.25      243.51      4.19 o 
   7   4   6       14.21       14.83      1.76 o 
   8   4   6      286.43      274.99      7.39 o 
   9   4   6      200.43      194.38      5.52 o 
  10   4   6        3.61        5.83      2.73 o 
  11   4   6        4.95        6.50      3.47 o 
  12   4   6       16.58       10.55      6.89 o 
  13   4   6       23.70       15.81     11.82 o 
 -12   5   6       30.07       33.18     10.42 o 
 -11   5   6      182.70      218.46      7.83 o 
 -10   5   6      112.57      117.43      6.44 o 
  -9   5   6       87.04       97.87      4.79 o 
  -8   5   6      137.51      117.42      5.35 o 
  -7   5   6      337.45      334.86      9.10 o 
  -6   5   6       19.41       14.46      2.71 o 
  -5   5   6       20.49       19.81      5.53 o 
  -4   5   6       40.65       50.73      4.79 o 
  -3   5   6      217.05      248.99      6.47 o 
  -2   5   6       46.99       43.70      2.75 o 
  -1   5   6       27.00       30.71      2.10 o 
   0   5   6     1357.01     1396.47     20.54 o 
   1   5   6      901.02      922.18     20.22 o 
   2   5   6      298.73      287.80     17.33 o 
   3   5   6        4.99        6.57      2.76 o 
   4   5   6        8.62       12.45      5.07 o 
   5   5   6      925.55      951.19     26.12 o 
   6   5   6        3.24        2.86      1.79 o 
   7   5   6       28.11       19.29      6.96 o 
   8   5   6       16.15       15.11      7.10 o 
   9   5   6      247.63      258.15     11.05 o 
  10   5   6       12.16       13.53      6.20 o 
  11   5   6        0.26        1.85      2.84 o 
  12   5   6        1.89        3.00      4.94 o 
 -11   6   6      333.22      363.35     16.14 o 
 -10   6   6      113.78      106.82      5.86 o 
  -9   6   6      150.69      164.77      6.35 o 
  -8   6   6      441.17      448.81     13.96 o 
  -7   6   6       66.72       65.67      4.35 o 
  -6   6   6       97.47       84.65      4.53 o 
  -5   6   6        0.53        0.80      1.58 o 
  -4   6   6       72.68       73.65      3.85 o 
  -3   6   6        8.49       10.85      4.47 o 
  -2   6   6      219.92      207.45     10.14 o 
  -1   6   6      139.80      147.80      4.67 o 
   0   6   6      200.14      214.18      5.65 o 
   1   6   6      148.63      156.18      8.64 o 
   2   6   6      566.36      555.40     21.08 o 
   3   6   6      600.76      647.06     22.43 o 
   4   6   6      781.13      765.17     20.08 o 
   5   6   6      200.53      180.58      8.37 o 
   6   6   6      499.49      518.89     19.75 o 
   7   6   6      205.77      197.36      8.22 o 
   8   6   6       15.90       13.70      5.55 o 
   9   6   6        6.58        8.55      4.35 o 
  10   6   6       28.28       34.11      5.58 o 
  -9   7   6       39.88       46.96      5.01 o 
  -8   7   6      106.31      113.95      5.61 o 
  -7   7   6      165.50      163.20      7.03 o 
  -6   7   6        1.82        2.36      1.81 o 
  -5   7   6        5.12        5.32      2.80 o 
  -4   7   6      186.13      208.56      8.36 o 
  -3   7   6      161.50      161.13      6.48 o 
  -2   7   6       31.60       34.09      3.37 o 
  -1   7   6      328.51      346.44     16.13 o 
   0   7   6       61.92       58.68      8.67 o 
   1   7   6      701.32      712.07     28.45 o 
   2   7   6      212.47      193.52     10.35 o 
   3   7   6        4.44        3.27      5.20 o 
   4   7   6       13.36       14.69      8.83 o 
   5   7   6      154.31      160.54     12.84 o 
   6   7   6      377.59      371.61     13.30 o 
   7   7   6       87.09       81.97      7.41 o 
   8   7   6       77.03       93.81      6.81 o 
   9   7   6        5.11        4.70      4.04 o 
  -7   8   6       17.32        9.48      6.80 o 
  -6   8   6       13.15       10.79      6.73 o 
  -5   8   6        0.09       -1.09      5.36 o 
  -4   8   6        0.25        0.70      2.45 o 
  -3   8   6      101.58       82.50      7.15 o 
  -2   8   6        6.60        5.11      2.64 o 
  -1   8   6       38.48       53.76      8.57 o 
   0   8   6       70.51       63.55     10.16 o 
   1   8   6       36.64       30.05     14.80 o 
   2   8   6       11.87       13.11      8.65 o 
   3   8   6        0.15        1.88      3.25 o 
   4   8   6        4.08        2.19      3.51 o 
   5   8   6       12.83        9.30      7.50 o 
   6   8   6       79.29       97.65      9.53 o 
 -15   0   7        1.48        5.23      4.89 o 
 -13   0   7       56.15       50.57      9.22 o 
 -11   0   7      194.79      178.41     12.92 o 
  -9   0   7      128.00      139.98      5.08 o 
  -7   0   7      265.25      264.38     13.41 o 
  -5   0   7     1425.86     1547.01     16.44 o 
  -3   0   7      114.28      101.05      4.09 o 
  -1   0   7        1.21        2.02      1.19 o 
   1   0   7     1137.49     1201.15     13.14 o 
   3   0   7      460.99      472.68      6.41 o 
   5   0   7      386.53      322.66     21.31 o 
   7   0   7      324.03      318.59     11.53 o 
   9   0   7       56.53       48.85     16.21 o 
  11   0   7     1132.67     1211.46     41.95 o 
  13   0   7        0.01        1.05      3.10 o 
 -14   1   7        0.02        2.86      3.89 o 
 -13   1   7       47.92       37.57     18.22 o 
 -12   1   7        2.72        4.98      3.22 o 
 -11   1   7      131.59      121.72      6.66 o 
 -10   1   7      747.17      718.24     32.95 o 
  -9   1   7        4.48        5.64      1.62 o 
  -8   1   7       71.27       81.47      4.07 o 
  -7   1   7       10.98       11.40      3.03 o 
  -6   1   7        7.01       13.98      3.36 o 
  -5   1   7       32.56       21.85      2.55 o 
  -4   1   7      165.11      189.99      4.92 o 
  -3   1   7        9.56        6.16      1.52 o 
  -2   1   7     5842.68     5501.53     34.85 o 
  -1   1   7      310.50      366.23      4.08 o 
   0   1   7       81.96       92.11      2.68 o 
   1   1   7      623.78      653.37      5.73 o 
   2   1   7      156.29      160.09      3.84 o 
   3   1   7       89.50       95.74      3.24 o 
   4   1   7        9.39       13.99      2.54 o 
   5   1   7      160.58      158.60      3.58 o 
   6   1   7        3.21        3.18      1.45 o 
   7   1   7      250.91      233.20      7.50 o 
   8   1   7     2222.73     2347.09     31.58 o 
   9   1   7     1069.61     1104.08     24.44 o 
  10   1   7       95.98      103.94      5.56 o 
  11   1   7        0.07        0.86      1.59 o 
  12   1   7        0.00        0.56      1.44 o 
  13   1   7       30.52       24.30      7.58 o 
  14   1   7       12.42       11.98      5.09 o 
 -14   2   7        0.18        0.65      4.69 o 
 -13   2   7      286.90      299.82     13.18 o 
 -12   2   7        5.85        7.19      2.60 o 
 -11   2   7      501.97      510.17     16.73 o 
 -10   2   7        7.84       11.25      4.29 o 
  -9   2   7       39.73       36.32      5.29 o 
  -8   2   7       20.90       24.11      5.04 o 
  -7   2   7       46.73       42.70      1.41 o 
  -6   2   7      130.13      113.16      4.09 o 
  -5   2   7       14.65       22.32      5.01 o 
  -4   2   7     1993.43     2093.94     35.20 o 
  -3   2   7     1210.16     1185.76     39.75 o 
  -2   2   7     4616.92     4578.86     53.37 o 
  -1   2   7     1441.36     1388.78     21.18 o 
   0   2   7      345.87      328.93      9.81 o 
   1   2   7        0.97        0.84      0.97 o 
   2   2   7      281.21      260.46      5.61 o 
   3   2   7      265.57      266.03      4.77 o 
   4   2   7      124.66      104.67      3.70 o 
   5   2   7     1192.54     1281.58     11.15 o 
   6   2   7      718.97      749.36     16.82 o 
   7   2   7       18.23       20.98      5.87 o 
   8   2   7        0.33        3.02      1.37 o 
   9   2   7      361.58      354.40      9.70 o 
  10   2   7      371.33      353.33     10.36 o 
  11   2   7      144.82      124.44      6.52 o 
  12   2   7        2.13        3.12      2.11 o 
  13   2   7       97.04       94.58      6.80 o 
  14   2   7       51.87       51.02      4.87 o 
 -14   3   7       24.00       18.28      9.18 o 
 -13   3   7      314.49      296.83     11.84 o 
 -12   3   7      197.92      211.08      8.67 o 
 -11   3   7      220.63      218.99      7.71 o 
 -10   3   7      315.48      319.53      9.00 o 
  -9   3   7      484.50      462.25     11.72 o 
  -8   3   7       45.24       47.39      3.39 o 
  -7   3   7      164.71      162.52      6.82 o 
  -6   3   7      277.24      297.49      5.43 o 
  -5   3   7      174.76      174.43      4.09 o 
  -4   3   7       29.31       23.05      1.89 o 
  -3   3   7      200.27      210.56      6.08 o 
  -2   3   7        4.81        1.90      0.91 o 
  -1   3   7     1226.23     1335.48     15.67 o 
   0   3   7       73.23       89.14      3.27 o 
   1   3   7       42.92       47.19      2.19 o 
   2   3   7     1195.95     1241.47     13.30 o 
   3   3   7       91.65      105.39      3.27 o 
   4   3   7        3.45        4.38      1.32 o 
   5   3   7       24.26       19.80      4.25 o 
   6   3   7       96.12       82.68      4.30 o 
   7   3   7      172.29      156.27      4.71 o 
   8   3   7       31.26       34.53      3.92 o 
   9   3   7       78.96       80.58      4.82 o 
  10   3   7      196.29      200.20      6.32 o 
  11   3   7       56.29       46.28      4.68 o 
  12   3   7        1.36        0.90      1.69 o 
  13   3   7       22.68       14.61      6.40 o 
 -13   4   7      135.57      133.75      7.49 o 
 -12   4   7      268.61      279.48      9.57 o 
 -11   4   7       17.28       30.73      8.58 o 
 -10   4   7      149.95      132.41      5.42 o 
  -9   4   7       33.18       37.37      4.82 o 
  -8   4   7       40.58       27.11      4.18 o 
  -7   4   7       71.03       80.42      4.80 o 
  -6   4   7      286.50      304.12      5.83 o 
  -5   4   7      362.74      411.10      7.22 o 
  -4   4   7        0.40        1.72      0.80 o 
  -3   4   7      504.02      527.32      9.61 o 
  -2   4   7        6.83       10.30      3.42 o 
  -1   4   7      988.71      997.88      7.53 o 
   0   4   7     1943.67     2113.89     35.32 o 
   1   4   7       11.27       12.04      2.10 o 
   2   4   7      398.61      392.56     10.27 o 
   3   4   7      362.75      413.40     12.75 o 
   4   4   7       52.07       57.82      4.97 o 
   5   4   7      441.42      428.75     12.20 o 
   6   4   7      191.19      190.35      4.14 o 
   7   4   7      108.33       84.33      3.34 o 
   8   4   7       20.10       20.93      2.54 o 
   9   4   7       81.28       64.33      5.56 o 
  10   4   7       51.19       48.10      7.49 o 
  11   4   7      108.70      112.75      6.86 o 
  12   4   7        9.57       10.07      4.81 o 
 -12   5   7       14.20        7.93      3.23 o 
 -11   5   7       10.19        8.86      4.00 o 
 -10   5   7       27.15       25.27      6.61 o 
  -9   5   7        0.98        1.95      1.62 o 
  -8   5   7        0.01        2.67      2.04 o 
  -7   5   7       10.47       11.91      4.25 o 
  -6   5   7       48.98       50.30      3.44 o 
  -5   5   7       46.90       57.72      2.65 o 
  -4   5   7       85.96       89.56      4.13 o 
  -3   5   7       54.23       57.58      4.04 o 
  -2   5   7      110.60      105.79      3.64 o 
  -1   5   7        5.66        3.25      1.04 o 
   0   5   7     1200.80     1247.11     20.08 o 
   1   5   7       15.19       15.10      4.92 o 
   2   5   7       43.61       48.87      4.13 o 
   3   5   7      627.45      600.57     18.36 o 
   4   5   7      506.82      518.37     16.46 o 
   5   5   7      379.00      391.88     12.98 o 
   6   5   7      273.02      284.91     11.77 o 
   7   5   7      248.35      198.52      8.34 o 
   8   5   7       41.71       42.91     14.30 o 
   9   5   7      500.40      458.94     20.03 o 
  10   5   7        9.75        6.59      3.92 o 
  11   5   7        8.68        9.27      4.55 o 
 -11   6   7        4.37        6.19      3.10 o 
 -10   6   7        9.82        9.34      3.66 o 
  -9   6   7       15.20       16.04      5.85 o 
  -8   6   7       37.90       36.75      9.89 o 
  -7   6   7      583.10      616.65     15.19 o 
  -6   6   7      139.14      165.76      5.82 o 
  -5   6   7      102.22      101.25      4.76 o 
  -4   6   7      173.00      166.38      7.03 o 
  -3   6   7       23.89       27.18      8.35 o 
  -2   6   7        1.42        3.38      2.86 o 
  -1   6   7      156.60      154.29      5.24 o 
   0   6   7       34.57       35.94      3.12 o 
   1   6   7      189.92      192.43      9.84 o 
   2   6   7      426.31      445.15     17.00 o 
   3   6   7       37.56       28.38     11.07 o 
   4   6   7        9.02        9.18      3.90 o 
   5   6   7        0.03        1.27      3.19 o 
   6   6   7      328.50      341.63     13.90 o 
   7   6   7        2.27        2.17      2.18 o 
   8   6   7        3.64        6.46      3.97 o 
   9   6   7        2.63        5.68      3.93 o 
  10   6   7       38.93       33.20      6.46 o 
  -9   7   7       76.01       67.88      4.43 o 
  -8   7   7      279.87      272.70      9.19 o 
  -7   7   7       39.56       37.94      4.45 o 
  -6   7   7      504.36      470.08     12.18 o 
  -5   7   7       60.16       55.94      4.74 o 
  -4   7   7       20.20       27.15      8.78 o 
  -3   7   7        0.84        2.07      1.64 o 
  -2   7   7       20.86       25.50      6.57 o 
  -1   7   7        1.42        2.09      2.23 o 
   0   7   7       40.18       37.84      9.13 o 
   1   7   7        2.30        0.57      2.46 o 
   2   7   7       25.28       21.61      9.99 o 
   3   7   7        3.89        5.07      3.07 o 
   4   7   7       22.16       19.64     13.04 o 
   5   7   7       13.82        7.07      3.31 o 
   6   7   7        0.21        1.43      2.13 o 
   7   7   7        0.25        2.43      2.92 o 
   8   7   7      132.71      145.65     11.09 o 
  -6   8   7        6.37        2.17      2.36 o 
  -5   8   7        7.00        3.84      4.52 o 
  -4   8   7       44.39       40.28      5.95 o 
  -3   8   7       95.86       88.63      7.12 o 
  -2   8   7        1.38        2.88      2.84 o 
  -1   8   7       56.37       57.32     12.85 o 
   0   8   7        6.04        7.26      3.71 o 
   1   8   7        0.00        1.47      2.74 o 
   2   8   7      247.81      250.03     12.32 o 
   3   8   7        2.16       -0.15      2.39 o 
   4   8   7        0.58        2.11      4.86 o 
   5   8   7      100.80      107.02      9.59 o 
 -14   0   8      200.60      182.80     15.52 o 
 -12   0   8      184.91      187.56     13.77 o 
 -10   0   8       47.29       44.17      3.24 o 
  -8   0   8     1200.08     1108.02     44.72 o 
  -6   0   8     2924.58     3011.62     60.05 o 
  -4   0   8     8924.42     8494.15     96.66 o 
  -2   0   8       14.45       28.48      3.56 o 
   0   0   8      208.08      247.11      7.10 o 
   2   0   8      542.68      568.23     10.45 o 
   4   0   8     1254.89     1354.11     27.55 o 
   6   0   8       37.24       33.08      3.21 o 
   8   0   8     3152.58     3416.23     95.78 o 
  10   0   8     3149.61     3356.75     77.89 o 
  12   0   8      238.78      270.47     13.64 o 
  14   0   8       20.56       13.74      7.28 o 
 -14   1   8      132.74      123.79      9.44 o 
 -13   1   8      189.70      190.49     11.58 o 
 -12   1   8      343.04      329.00     14.28 o 
 -11   1   8      705.06      707.73     21.88 o 
 -10   1   8       37.55       40.81      6.77 o 
  -9   1   8       26.66       24.58      2.70 o 
  -8   1   8       39.33       34.55      2.74 o 
  -7   1   8      139.00      148.88      6.04 o 
  -6   1   8       76.92       69.29      3.28 o 
  -5   1   8      323.34      318.47      7.13 o 
  -4   1   8      109.58       95.93      3.91 o 
  -3   1   8     1128.67     1233.71     12.78 o 
  -2   1   8     1597.66     1731.05     39.99 o 
  -1   1   8     3349.81     3124.42     26.36 o 
   0   1   8      134.90      135.71      3.53 o 
   1   1   8      554.74      573.17     17.16 o 
   2   1   8      980.62     1042.19     10.92 o 
   3   1   8     4060.80     4203.71     48.86 o 
   4   1   8      928.31      981.22     14.17 o 
   5   1   8      374.60      342.20      5.33 o 
   6   1   8      210.73      233.19      6.47 o 
   7   1   8      925.81      963.66     13.34 o 
   8   1   8       44.21       51.77      4.83 o 
   9   1   8     1037.85     1117.44     20.98 o 
  10   1   8     1508.90     1568.77     26.92 o 
  11   1   8      135.04      126.97      5.16 o 
  12   1   8      128.18      122.60      5.25 o 
  13   1   8        0.49        2.03      1.57 o 
  14   1   8       53.16       55.63      4.17 o 
 -14   2   8       75.26       70.34      8.93 o 
 -13   2   8      227.83      205.60     10.13 o 
 -12   2   8      166.05      162.62     10.26 o 
 -11   2   8       36.88       37.24      4.68 o 
 -10   2   8      221.77      208.04      8.24 o 
  -9   2   8      167.13      156.78      6.34 o 
  -8   2   8       91.94      101.92      5.17 o 
  -7   2   8        1.84        4.62      1.18 o 
  -6   2   8     1414.47     1434.25     24.95 o 
  -5   2   8       12.09       11.08      2.81 o 
  -4   2   8      482.68      483.30     10.24 o 
  -3   2   8      349.43      315.62      4.82 o 
  -2   2   8       79.21       95.01      3.19 o 
  -1   2   8     2341.97     2443.62     78.11 o 
   0   2   8       20.83       21.01      2.60 o 
   1   2   8     1316.30     1293.02     16.70 o 
   2   2   8      129.74      132.74      3.94 o 
   3   2   8     5000.93     5041.56     38.46 o 
   4   2   8       15.29        5.48      1.75 o 
   5   2   8       83.41       75.18      3.51 o 
   6   2   8        9.66       14.15      3.27 o 
   7   2   8      323.17      324.20      7.91 o 
   8   2   8       18.54       23.96      5.60 o 
   9   2   8      558.87      549.13     12.42 o 
  10   2   8       59.41       55.73      5.16 o 
  11   2   8        8.80        7.57      2.92 o 
  12   2   8        2.91        4.13      2.36 o 
  13   2   8       49.68       42.72      4.47 o 
 -13   3   8        0.56        2.44      1.94 o 
 -12   3   8      357.82      332.70      9.27 o 
 -11   3   8        0.23        1.40      1.22 o 
 -10   3   8        9.47       10.54      3.67 o 
  -9   3   8      620.20      619.45     15.52 o 
  -8   3   8       63.28       70.55      4.26 o 
  -7   3   8      267.40      250.09      5.84 o 
  -6   3   8      760.10      793.74     12.97 o 
  -5   3   8       82.08       78.79      2.97 o 
  -4   3   8      496.69      496.55     10.30 o 
  -3   3   8      768.74      796.64      9.36 o 
  -2   3   8       45.72       45.89      1.98 o 
  -1   3   8       41.27       31.62      2.36 o 
   0   3   8      307.70      316.81      7.87 o 
   1   3   8       16.64       26.61      2.21 o 
   2   3   8       29.59       31.30      2.38 o 
   3   3   8        0.13        1.39      0.91 o 
   4   3   8      129.18      111.78      8.90 o 
   5   3   8      116.11      121.88      5.68 o 
   6   3   8      127.87      120.69      4.42 o 
   7   3   8       81.92       64.21      3.01 o 
   8   3   8       44.84       60.73      4.13 o 
   9   3   8      119.02      125.96      5.00 o 
  10   3   8      497.73      472.45     16.90 o 
  11   3   8      161.80      153.31      8.23 o 
  12   3   8       42.52       28.76      4.43 o 
  13   3   8        9.15       10.31      5.60 o 
 -13   4   8       78.19       78.48      5.11 o 
 -12   4   8      156.90      169.79      7.69 o 
 -11   4   8      371.08      381.37     12.49 o 
 -10   4   8     1073.98     1124.15     20.93 o 
  -9   4   8       61.95       50.74      4.67 o 
  -8   4   8       34.03       36.12      3.93 o 
  -7   4   8       70.99       54.72      3.22 o 
  -6   4   8      179.33      182.95      4.12 o 
  -5   4   8      724.74      775.88     11.21 o 
  -4   4   8      141.57      124.81     11.11 o 
  -3   4   8      126.06      120.58      5.27 o 
  -2   4   8      357.15      365.87     10.54 o 
  -1   4   8      564.48      562.65     11.53 o 
   0   4   8     1722.88     1900.53     52.28 o 
   1   4   8      966.88      998.47     15.35 o 
   2   4   8      199.37      210.68      6.11 o 
   3   4   8       40.79       39.56      2.26 o 
   4   4   8      541.36      536.79     10.34 o 
   5   4   8        0.87        1.13      0.78 o 
   6   4   8      225.74      222.73      6.62 o 
   7   4   8        0.24        2.16      1.12 o 
   8   4   8       70.85       80.69      5.72 o 
   9   4   8      187.19      136.24      6.95 o 
  10   4   8        3.62        4.25      2.11 o 
  11   4   8      154.17      139.88      7.90 o 
  12   4   8       24.12        8.49      5.44 o 
 -12   5   8       87.98       83.90      6.30 o 
 -11   5   8      186.83      186.17      8.27 o 
 -10   5   8       88.81       96.41      5.93 o 
  -9   5   8      135.62      135.61      7.42 o 
  -8   5   8        4.43        1.48      1.77 o 
  -7   5   8       12.14       12.99      4.45 o 
  -6   5   8      255.25      236.04      7.47 o 
  -5   5   8       28.43       34.10      4.31 o 
  -4   5   8       92.98       77.12      5.40 o 
  -3   5   8        6.37        6.43      2.35 o 
  -2   5   8      183.99      183.46     11.36 o 
  -1   5   8        8.00        8.50      2.55 o 
   0   5   8      642.11      605.73     11.96 o 
   1   5   8     1948.32     2045.22     35.99 o 
   2   5   8     1154.14     1203.29     35.66 o 
   3   5   8     3081.17     2864.30    297.16 o 
   4   5   8      101.11      102.85      6.09 o 
   5   5   8        0.21        2.51      2.79 o 
   6   5   8       74.13       49.93      9.81 o 
   7   5   8       31.45       43.72      6.86 o 
   8   5   8        5.49        3.56      2.71 o 
   9   5   8       14.99       17.91      8.33 o 
  10   5   8       28.58       20.70      9.71 o 
  11   5   8      100.53       88.41      6.70 o 
 -10   6   8      481.15      528.43     14.47 o 
  -9   6   8      116.09      125.29      5.97 o 
  -8   6   8       78.38       81.19      5.41 o 
  -7   6   8       59.89       57.22      4.88 o 
  -6   6   8      569.61      527.33     13.38 o 
  -5   6   8       11.86       14.26      4.87 o 
  -4   6   8      697.33      733.86     24.01 o 
  -3   6   8      209.98      222.29      7.06 o 
  -2   6   8      138.97      130.81      5.33 o 
  -1   6   8      433.54      432.54     11.56 o 
   0   6   8      142.15      117.56      3.42 o 
   1   6   8      149.91      159.56     10.74 o 
   2   6   8      271.95      259.68     13.42 o 
   3   6   8      788.09      856.86     28.23 o 
   4   6   8      146.65      108.24     17.40 o 
   5   6   8      518.80      508.34     18.35 o 
   6   6   8        4.48        7.47      2.78 o 
   7   6   8       27.39       20.28      7.87 o 
   8   6   8        3.77        2.86      4.88 o 
   9   6   8        1.64        2.16      2.92 o 
  10   6   8       84.27       87.03      7.62 o 
  -8   7   8       85.31       94.90      6.12 o 
  -7   7   8        3.14        3.69      1.88 o 
  -6   7   8      154.10      155.08      6.53 o 
  -5   7   8        6.05        5.93      3.39 o 
  -4   7   8      159.47      135.71      8.03 o 
  -3   7   8      640.23      656.61     26.33 o 
  -2   7   8       98.11       91.19      7.53 o 
  -1   7   8       14.34       14.64      6.28 o 
   0   7   8      222.81      209.84     10.33 o 
   1   7   8       34.54       38.32      6.98 o 
   2   7   8       15.03        8.30      6.23 o 
   3   7   8       63.11       62.31      7.41 o 
   4   7   8        2.34        2.54      2.92 o 
   5   7   8       52.52       47.86      7.93 o 
   6   7   8       14.77        5.26      2.94 o 
   7   7   8       91.98      103.27      7.63 o 
   8   7   8        0.30        1.85      3.11 o 
  -5   8   8       11.06       10.00      7.78 o 
  -4   8   8       91.92       99.92      7.51 o 
  -3   8   8      113.63      116.41      8.22 o 
  -2   8   8        1.12        1.03      2.30 o 
  -1   8   8       90.48       83.97     11.30 o 
   0   8   8      111.38      118.30      9.35 o 
   1   8   8        5.63        4.99      4.31 o 
   2   8   8       49.18       54.73      9.16 o 
   3   8   8      271.95      296.48     15.38 o 
   4   8   8        1.74        1.95      3.31 o 
   5   8   8        1.76        4.62      3.55 o 
 -13   0   9       40.40       44.85      9.32 o 
 -11   0   9     1342.72     1465.77     71.60 o 
  -9   0   9      367.78      386.48     35.70 o 
  -7   0   9     1205.58     1279.07     25.78 o 
  -5   0   9     1754.45     1807.89     23.83 o 
  -3   0   9     2557.70     2783.70     52.05 o 
  -1   0   9      184.78      175.19      6.32 o 
   1   0   9      231.21      193.95      8.71 o 
   3   0   9      396.99      322.54     15.03 o 
   5   0   9     1026.72     1032.51     22.52 o 
   7   0   9        4.50        7.88      3.53 o 
   9   0   9      125.54      109.25      7.23 o 
  11   0   9       14.05       16.15      6.26 o 
  13   0   9      138.56      151.23      8.03 o 
 -14   1   9      193.18      183.52     15.18 o 
 -13   1   9       13.74        9.70      9.85 o 
 -12   1   9       85.85       77.07      4.74 o 
 -11   1   9       70.51       68.86      4.48 o 
 -10   1   9       75.12       76.22      4.66 o 
  -9   1   9       48.54       48.68      3.63 o 
  -8   1   9       18.96       22.45      2.51 o 
  -7   1   9      119.41      130.76      4.87 o 
  -6   1   9        0.51        1.59      1.55 o 
  -5   1   9        0.91        4.24      1.38 o 
  -4   1   9      113.53      128.14      4.46 o 
  -3   1   9       24.43       22.51      5.51 o 
  -2   1   9        7.56        6.17      1.75 o 
  -1   1   9       58.07       74.69      2.61 o 
   0   1   9      548.27      559.58      7.16 o 
   1   1   9      674.27      742.52     11.51 o 
   2   1   9       74.27       72.52      2.59 o 
   3   1   9       76.18       82.99      2.80 o 
   4   1   9      177.19      188.07      6.17 o 
   5   1   9      236.90      232.90      6.59 o 
   6   1   9      230.41      233.44      6.86 o 
   7   1   9       42.71       42.14      5.60 o 
   8   1   9      215.44      223.45      6.76 o 
   9   1   9      530.68      596.07     12.25 o 
  10   1   9      175.22      174.79      6.14 o 
  11   1   9       45.76       49.93      5.44 o 
  12   1   9       97.07       89.49      4.17 o 
  13   1   9      225.27      216.93      7.47 o 
 -14   2   9        7.09       10.19      7.29 o 
 -13   2   9        2.84        6.51      4.81 o 
 -12   2   9       17.62       21.98      8.42 o 
 -11   2   9       52.36       51.43      6.99 o 
 -10   2   9        1.91        3.14      2.15 o 
  -9   2   9       53.24       54.83      5.19 o 
  -8   2   9       13.45        9.72      1.72 o 
  -7   2   9       84.97       79.41      4.15 o 
  -6   2   9        1.43        0.92      1.04 o 
  -5   2   9      330.36      326.47      7.94 o 
  -4   2   9       25.70       26.56      4.88 o 
  -3   2   9      596.95      609.86      5.93 o 
  -2   2   9      214.70      190.74      5.40 o 
  -1   2   9      818.25      805.29     35.06 o 
   0   2   9      231.31      212.92      6.25 o 
   1   2   9      207.57      212.83     12.87 o 
   2   2   9      358.01      306.38      6.22 o 
   3   2   9      100.08       98.24      3.11 o 
   4   2   9     1879.63     1901.16     35.53 o 
   5   2   9      276.53      285.55      6.30 o 
   6   2   9       98.60      106.85      4.03 o 
   7   2   9       21.79       21.49      3.65 o 
   8   2   9       68.03       82.18      4.29 o 
   9   2   9       42.38       44.62      5.45 o 
  10   2   9       33.36       34.35      5.45 o 
  11   2   9       24.22       22.23      8.55 o 
  12   2   9       24.34       20.20      8.03 o 
  13   2   9        0.29        0.64      1.41 o 
 -13   3   9        0.86        3.00      1.99 o 
 -12   3   9        1.87        3.98      2.20 o 
 -11   3   9       23.30       29.25      7.93 o 
 -10   3   9        5.85        7.52      2.57 o 
  -9   3   9      203.48      195.54      6.59 o 
  -8   3   9      315.65      353.60      9.85 o 
  -7   3   9        0.88        1.87      0.73 o 
  -6   3   9       75.46       72.93      2.97 o 
  -5   3   9     1726.97     1712.28     19.48 o 
  -4   3   9      992.07     1040.89     16.45 o 
  -3   3   9       59.45       53.72      3.34 o 
  -2   3   9       55.72       48.80      4.05 o 
  -1   3   9      171.30      164.92      5.39 o 
   0   3   9     2051.93     2111.36     35.46 o 
   1   3   9      595.82      587.58      9.52 o 
   2   3   9      628.76      663.53      9.57 o 
   3   3   9       61.00       54.18      4.36 o 
   4   3   9       93.59       88.31      6.11 o 
   5   3   9       85.97       93.32      3.58 o 
   6   3   9      422.44      461.60     10.57 o 
   7   3   9        1.41        1.70      1.32 o 
   8   3   9       79.58       78.88      3.87 o 
   9   3   9       10.31        7.93      3.30 o 
  10   3   9        7.41        5.79      3.05 o 
  11   3   9       36.61       35.55      4.01 o 
  12   3   9        6.96        3.17      2.80 o 
 -12   4   9       13.89        9.56      3.80 o 
 -11   4   9       62.30       58.02      8.38 o 
 -10   4   9       41.29       38.12      4.88 o 
  -9   4   9      169.85      160.74      6.90 o 
  -8   4   9        2.68        1.40      1.88 o 
  -7   4   9        0.86        2.14      1.34 o 
  -6   4   9      105.56      111.04      3.29 o 
  -5   4   9       70.21       62.36      3.05 o 
  -4   4   9       27.04       32.01      3.28 o 
  -3   4   9       86.14       82.34      4.00 o 
  -2   4   9     1504.13     1489.55     60.64 o 
  -1   4   9      296.27      295.63      8.00 o 
   0   4   9       93.71      101.49      4.00 o 
   1   4   9      129.89      152.08     10.08 o 
   2   4   9      153.91      150.44      3.91 o 
   3   4   9       16.60       15.73      1.62 o 
   4   4   9      100.33       92.64      2.58 o 
   5   4   9       12.25       12.04      1.28 o 
   6   4   9        2.86        1.37      1.57 o 
   7   4   9       13.18       16.48      2.01 o 
   8   4   9       63.30       91.16      7.14 o 
   9   4   9       14.35       16.41      7.02 o 
  10   4   9       41.36       47.71      6.24 o 
  11   4   9        3.60        1.99      2.42 o 
  12   4   9        4.45        4.83      4.13 o 
 -11   5   9       32.49       27.08     10.62 o 
 -10   5   9       46.20       56.86      4.73 o 
  -9   5   9       97.16       98.96      5.60 o 
  -8   5   9      288.33      280.22      8.83 o 
  -7   5   9       37.25       22.56      8.63 o 
  -6   5   9       52.76       71.95      4.30 o 
  -5   5   9       61.04       50.94      3.99 o 
  -4   5   9      182.38      173.67      5.43 o 
  -3   5   9      329.96      382.98     12.60 o 
  -2   5   9      201.75      203.15      8.28 o 
  -1   5   9      145.64      149.55      4.68 o 
   0   5   9        1.70        2.35      0.96 o 
   1   5   9       55.13       54.62      1.90 o 
   2   5   9      304.03      285.57     12.22 o 
   3   5   9      645.89      600.13     26.15 o 
   4   5   9      150.72      129.05      7.36 o 
   5   5   9        2.34        4.27      2.30 o 
   6   5   9      157.87      131.98      7.61 o 
   7   5   9        2.82        4.60      2.53 o 
   8   5   9       87.87       93.64      6.22 o 
   9   5   9        7.95        6.13      3.70 o 
  10   5   9       18.90       14.80      6.50 o 
 -10   6   9      118.95      141.21      7.98 o 
  -9   6   9       47.98       56.70      4.81 o 
  -8   6   9        6.61        9.12      4.34 o 
  -7   6   9      195.20      188.21      6.69 o 
  -6   6   9        0.34        3.35      2.90 o 
  -5   6   9        1.23        4.03      1.85 o 
  -4   6   9        0.16        1.29      2.33 o 
  -3   6   9     1058.54     1110.07     32.07 o 
  -2   6   9        7.05        5.29      2.38 o 
  -1   6   9       26.61       25.61      3.30 o 
   0   6   9       16.68       16.26      7.72 o 
   1   6   9        2.59        4.35      2.43 o 
   2   6   9      134.99      132.03     10.85 o 
   3   6   9       53.36       51.44     23.72 o 
   4   6   9       77.16       71.75     20.08 o 
   5   6   9      621.07      610.10     22.89 o 
   6   6   9        1.35        3.39      3.70 o 
   7   6   9       26.97       24.77     12.05 o 
   8   6   9      200.42      205.28     10.78 o 
   9   6   9       37.38       45.68      7.18 o 
  -8   7   9       13.80        9.06      4.25 o 
  -7   7   9       31.17       30.67     11.13 o 
  -6   7   9      207.74      244.66      9.96 o 
  -5   7   9      296.42      312.06     13.42 o 
  -4   7   9       23.24       28.39     13.69 o 
  -3   7   9       99.27       91.83      8.46 o 
  -2   7   9        2.00        2.12      3.47 o 
  -1   7   9      111.62      111.91      9.65 o 
   0   7   9       16.34       17.21      9.41 o 
   1   7   9        0.01        1.72      3.03 o 
   2   7   9       15.19       13.02      8.06 o 
   3   7   9       33.33       32.12     13.88 o 
   4   7   9       41.06       32.53      5.95 o 
   5   7   9       72.82       61.98      7.73 o 
   6   7   9        0.05        0.84      5.02 o 
   7   7   9        1.61        3.41      3.29 o 
  -4   8   9      141.85      164.57     12.51 o 
  -3   8   9        5.13        3.70      2.75 o 
  -2   8   9      118.62      118.44      8.65 o 
  -1   8   9      123.15      112.71     12.34 o 
   0   8   9       33.23       31.47     18.23 o 
   1   8   9        1.11        2.44      2.12 o 
   2   8   9       35.10       34.41      7.57 o 
   3   8   9      125.64      136.52     13.26 o 
 -14   0  10       35.36       42.87     25.18 o 
 -12   0  10      476.47      493.13     23.39 o 
 -10   0  10      689.86      669.72     41.13 o 
  -8   0  10     3385.57     3654.66     37.77 o 
  -6   0  10     2345.76     2416.37     42.12 o 
  -4   0  10        1.69        1.60      1.67 o 
  -2   0  10     1175.06     1272.73     23.33 o 
   0   0  10     3150.08     3040.63     18.89 o 
   2   0  10       30.77       34.13      2.07 o 
   4   0  10     1094.65     1160.88     23.61 o 
   6   0  10        0.28        2.12      2.08 o 
   8   0  10       40.68       36.87      8.36 o 
  10   0  10      442.81      448.89     14.09 o 
  12   0  10      437.41      527.51     16.01 o 
 -13   1  10      141.47      143.31     10.64 o 
 -12   1  10       80.99       80.05      7.92 o 
 -11   1  10      133.73      135.15      6.09 o 
 -10   1  10      583.21      598.50     18.76 o 
  -9   1  10      844.21      836.92     17.14 o 
  -8   1  10        0.07        1.25      1.16 o 
  -7   1  10      373.34      403.14     10.62 o 
  -6   1  10     1856.21     1947.60     66.46 o 
  -5   1  10      432.73      415.13      9.94 o 
  -4   1  10     1579.41     1560.90     26.20 o 
  -3   1  10     1827.74     1942.55     40.30 o 
  -2   1  10      490.70      493.66      9.62 o 
  -1   1  10        3.35        3.69      0.96 o 
   0   1  10      119.00      126.76      3.21 o 
   1   1  10       71.97       70.32      3.01 o 
   2   1  10        3.10        2.46      0.97 o 
   3   1  10       15.26       18.31      3.24 o 
   4   1  10       47.38       39.73      3.12 o 
   5   1  10      101.50       96.60      3.83 o 
   6   1  10      123.74      128.10      4.64 o 
   7   1  10      583.11      626.68     17.34 o 
   8   1  10     1289.22     1332.22     23.78 o 
   9   1  10       31.47       31.86      6.40 o 
  10   1  10        1.46        6.40      2.54 o 
  11   1  10        2.15        4.04      1.94 o 
  12   1  10       14.29       10.66      4.93 o 
  13   1  10       54.75       57.39      4.75 o 
 -13   2  10       81.54       77.68      7.99 o 
 -12   2  10      323.82      306.37     11.65 o 
 -11   2  10      306.83      332.26     12.79 o 
 -10   2  10       93.31       77.71      4.92 o 
  -9   2  10        9.23       12.46      4.22 o 
  -8   2  10      183.38      179.84      5.39 o 
  -7   2  10      119.54      116.89      4.12 o 
  -6   2  10      202.50      212.71      5.54 o 
  -5   2  10      152.39      167.23      6.02 o 
  -4   2  10      229.19      239.77      7.18 o 
  -3   2  10      224.79      246.71      5.45 o 
  -2   2  10      204.73      221.00      6.69 o 
  -1   2  10      309.21      323.00      9.16 o 
   0   2  10      782.98      822.26     12.23 o 
   1   2  10      859.81      831.19     19.64 o 
   2   2  10     1569.05     1615.02     27.16 o 
   3   2  10       32.90       45.36      2.66 o 
   4   2  10      137.84      122.39      4.92 o 
   5   2  10      233.90      223.10      5.87 o 
   6   2  10       40.23       37.46      2.86 o 
   7   2  10      108.41       97.36      3.82 o 
   8   2  10        1.30        4.53      1.85 o 
   9   2  10      127.36      136.41      5.01 o 
  10   2  10       33.29       35.51      4.71 o 
  11   2  10       44.42       48.69      4.18 o 
  12   2  10       34.50       31.91      5.22 o 
 -13   3  10       80.63       84.37      5.53 o 
 -12   3  10      308.62      321.93     10.23 o 
 -11   3  10       12.61       14.71      5.60 o 
 -10   3  10      564.84      558.11     17.09 o 
  -9   3  10       88.21       80.37      4.89 o 
  -8   3  10      153.52      160.92      5.56 o 
  -7   3  10        9.05        7.70      3.00 o 
  -6   3  10      168.68      176.28      4.71 o 
  -5   3  10      131.43      119.11      4.00 o 
  -4   3  10     2055.44     2215.34     23.61 o 
  -3   3  10       18.81       23.03      1.73 o 
  -2   3  10        5.91       11.58      3.92 o 
  -1   3  10        1.14        4.60      4.94 o 
   0   3  10      988.37      958.96     49.48 o 
   1   3  10        2.51        2.02      1.03 o 
   2   3  10       72.91       64.31      3.96 o 
   3   3  10      536.33      532.83      7.17 o 
   4   3  10        2.03        1.70      0.73 o 
   5   3  10        5.00        3.62      1.52 o 
   6   3  10      124.63      128.25      4.87 o 
   7   3  10       58.07       69.48      6.03 o 
   8   3  10      186.95      162.65      6.09 o 
   9   3  10        4.52        1.72      1.50 o 
  10   3  10      139.91      133.33      5.77 o 
  11   3  10        6.45        1.01      2.24 o 
  12   3  10       97.83      117.03      9.39 o 
 -12   4  10        0.63        0.65      1.64 o 
 -11   4  10        0.74        3.78      2.86 o 
 -10   4  10       73.81       78.88      5.45 o 
  -9   4  10      191.28      202.55      8.11 o 
  -8   4  10      258.27      274.83     11.70 o 
  -7   4  10       58.29       42.17      3.90 o 
  -6   4  10       78.41       88.34      2.98 o 
  -5   4  10      235.26      241.93      6.74 o 
  -4   4  10      407.38      425.33     11.16 o 
  -3   4  10       85.18       86.76      5.19 o 
  -2   4  10      133.43      128.71      6.34 o 
  -1   4  10      131.13      128.22      4.62 o 
   0   4  10     1315.82     1226.05     52.77 o 
   1   4  10     2196.98     2277.45     56.91 o 
   2   4  10      153.25      123.01      4.74 o 
   3   4  10      175.18      159.73      3.54 o 
   4   4  10       39.10       34.64      2.37 o 
   5   4  10       14.55       10.36      2.71 o 
   6   4  10      173.38      141.43      7.21 o 
   7   4  10      135.58      146.14     10.46 o 
   8   4  10       98.54       73.23      5.81 o 
   9   4  10      121.12      131.39      8.11 o 
  10   4  10      107.21       84.07      6.09 o 
  11   4  10        1.03        2.56      2.63 o 
 -11   5  10       75.41       71.08      7.27 o 
 -10   5  10       18.94       18.82     10.17 o 
  -9   5  10        8.78        3.51      2.10 o 
  -8   5  10       12.82       17.19      8.15 o 
  -7   5  10        8.79        8.43      3.34 o 
  -6   5  10      167.20      175.52      6.46 o 
  -5   5  10        0.00        2.40      1.33 o 
  -4   5  10      108.97       93.16      7.43 o 
  -3   5  10       93.45       93.93      5.73 o 
  -2   5  10      856.24      895.68     20.59 o 
  -1   5  10     2658.43     2873.13     61.47 o 
   0   5  10      135.60      122.91      5.23 o 
   1   5  10      254.95      229.64      5.56 o 
   2   5  10       47.91       57.76     22.62 o 
   3   5  10     1135.47     1212.52     76.39 o 
   4   5  10        0.68        2.01      6.00 o 
   5   5  10       16.53       13.59      5.44 o 
   6   5  10       30.56       45.25     16.11 o 
   7   5  10      333.89      318.83     13.62 o 
   8   5  10       11.23        5.48      4.04 o 
   9   5  10       91.34       99.01      7.23 o 
  10   5  10        4.10        3.72      2.45 o 
  -9   6  10        8.88        6.16      4.08 o 
  -8   6  10       23.50       20.71     13.24 o 
  -7   6  10       24.56       32.12      5.37 o 
  -6   6  10      137.65      107.06      6.14 o 
  -5   6  10        0.00        0.70      1.91 o 
  -4   6  10       82.62       64.96      5.65 o 
  -3   6  10        9.59       12.97      5.71 o 
  -2   6  10       26.19       32.28      4.29 o 
  -1   6  10       29.17       27.84     12.86 o 
   0   6  10      807.18      841.18     39.49 o 
   1   6  10     2013.66     2182.78     74.40 o 
   2   6  10      255.02      218.62     14.12 o 
   3   6  10      196.57      225.08     11.63 o 
   4   6  10      611.17      661.12     29.86 o 
   5   6  10        1.14        4.31      3.66 o 
   6   6  10       53.83       55.06      8.82 o 
   7   6  10      142.01      144.32      8.85 o 
   8   6  10        0.42        1.52      3.68 o 
  -7   7  10        7.98        9.61      5.43 o 
  -6   7  10        0.29        2.07      1.96 o 
  -5   7  10        8.46       10.64      9.71 o 
  -4   7  10      110.55      102.15      7.86 o 
  -3   7  10      226.30      243.85     11.60 o 
  -2   7  10       38.46       45.83      8.26 o 
  -1   7  10       50.29       45.05     21.89 o 
   0   7  10       44.06       27.03     13.41 o 
   1   7  10       27.05       26.40     14.06 o 
   2   7  10       63.81       52.94     19.66 o 
   3   7  10        8.46        8.00      5.15 o 
   4   7  10       72.33       52.58     22.57 o 
   5   7  10        0.07        2.76      2.80 o 
   6   7  10        8.73        7.87      7.23 o 
  -2   8  10       31.44       14.51     13.44 o 
  -1   8  10        0.00        1.33      2.72 o 
   0   8  10        4.42        3.25      5.19 o 
   1   8  10        9.63       10.84      7.60 o 
 -13   0  11      192.38      167.71     15.81 o 
 -11   0  11      125.33      110.34     10.43 o 
  -9   0  11     3530.44     3661.37     72.06 o 
  -7   0  11      100.74       92.49      6.09 o 
  -5   0  11     1878.22     1779.61     56.00 o 
  -3   0  11       33.76       34.53      4.35 o 
  -1   0  11      167.70      179.42      9.94 o 
   1   0  11     4074.27     3899.68    194.13 o 
   3   0  11       46.81       52.93      4.68 o 
   5   0  11     2391.09     2524.68     36.41 o 
   7   0  11      444.78      484.85     13.80 o 
   9   0  11       53.16       44.55      7.46 o 
  11   0  11      460.55      494.37     13.47 o 
 -13   1  11       47.71       46.62     16.13 o 
 -12   1  11      547.01      596.09     23.79 o 
 -11   1  11       66.14       58.62      5.40 o 
 -10   1  11       33.18       33.26      5.32 o 
  -9   1  11      443.28      445.51     12.66 o 
  -8   1  11       72.32       81.68      3.74 o 
  -7   1  11     3185.69     3169.73     68.21 o 
  -6   1  11     1935.81     1965.55     40.83 o 
  -5   1  11       11.10       22.59      5.56 o 
  -4   1  11      336.81      356.82      8.40 o 
  -3   1  11      127.36      130.01      5.69 o 
  -2   1  11      271.31      254.56      5.72 o 
  -1   1  11      301.02      282.27      5.45 o 
   0   1  11       65.72       73.97      3.42 o 
   1   1  11      265.93      239.24      6.39 o 
   2   1  11      167.37      183.23      7.84 o 
   3   1  11       92.48       88.05      6.62 o 
   4   1  11       20.36       24.27      3.35 o 
   5   1  11      180.39      178.25      5.29 o 
   6   1  11      167.42      168.54      5.14 o 
   7   1  11      509.39      507.66     11.53 o 
   8   1  11       32.67       36.04      8.00 o 
   9   1  11       75.59       79.20      5.33 o 
  10   1  11      314.60      334.47     11.59 o 
  11   1  11       92.69       97.97      5.11 o 
  12   1  11      141.89      156.23      6.44 o 
 -13   2  11       16.59       11.78      6.93 o 
 -12   2  11      223.66      232.53     14.37 o 
 -11   2  11        0.83        2.56      1.66 o 
 -10   2  11      409.79      432.75     13.97 o 
  -9   2  11        3.78        3.19      2.68 o 
  -8   2  11      673.35      676.39     14.09 o 
  -7   2  11      212.97      212.35      7.00 o 
  -6   2  11        0.96        1.54      1.64 o 
  -5   2  11       50.79       49.45      3.26 o 
  -4   2  11      161.00      176.60      6.03 o 
  -3   2  11       75.38       69.84      2.59 o 
  -2   2  11       19.08       17.21      4.61 o 
  -1   2  11      334.27      353.02      9.61 o 
   0   2  11      180.98      187.61      8.72 o 
   1   2  11      110.07       98.77      7.61 o 
   2   2  11        9.16        6.24      2.74 o 
   3   2  11       30.42       33.64      2.19 o 
   4   2  11       30.63       26.75      2.27 o 
   5   2  11      457.53      489.46     11.45 o 
   6   2  11        0.27        1.97      1.39 o 
   7   2  11       75.54       74.09      3.43 o 
   8   2  11       93.00      105.51      4.55 o 
   9   2  11       27.36       31.71      4.13 o 
  10   2  11       12.46       12.29      3.03 o 
  11   2  11      147.77      150.04      6.02 o 
  12   2  11        5.25        5.92      3.36 o 
 -12   3  11        6.33        4.89      2.85 o 
 -11   3  11      101.19      109.03      5.94 o 
 -10   3  11        0.70        2.46      1.45 o 
  -9   3  11       36.68       33.80      6.50 o 
  -8   3  11       40.98       52.00      4.40 o 
  -7   3  11       28.85       26.38      3.10 o 
  -6   3  11     1382.98     1416.85     37.43 o 
  -5   3  11      102.55      112.99      3.84 o 
  -4   3  11      165.72      177.85      5.24 o 
  -3   3  11      152.56      154.08      5.20 o 
  -2   3  11        0.27        1.88      1.90 o 
  -1   3  11       88.96       76.02      5.43 o 
   0   3  11     2940.90     3117.93     31.73 o 
   1   3  11        0.58        3.15      3.42 o 
   2   3  11      411.24      395.14      8.17 o 
   3   3  11      233.62      223.10      5.14 o 
   4   3  11      271.35      232.68      6.83 o 
   5   3  11      123.95      135.93      4.15 o 
   6   3  11      440.50      434.71      9.69 o 
   7   3  11       94.40       91.17      4.51 o 
   8   3  11      113.50      101.44      4.43 o 
   9   3  11        0.54        1.91      1.57 o 
  10   3  11       25.64       19.96      5.66 o 
  11   3  11        6.94       10.35      4.33 o 
 -11   4  11        1.48        1.56      1.52 o 
 -10   4  11       43.69       48.13      4.78 o 
  -9   4  11        8.48        7.06      3.19 o 
  -8   4  11       84.64       90.16      5.67 o 
  -7   4  11       90.04      109.49      4.95 o 
  -6   4  11       26.74       26.28      2.10 o 
  -5   4  11      185.33      192.73      4.16 o 
  -4   4  11      401.72      406.96      9.01 o 
  -3   4  11       89.03       87.18      9.02 o 
  -2   4  11      343.77      347.41     12.19 o 
  -1   4  11      162.24      165.51      6.71 o 
   0   4  11      737.93      679.74     53.09 o 
   1   4  11     1999.99     2004.25     72.48 o 
   2   4  11     1480.81     1507.76     28.73 o 
   3   4  11        0.05        2.61      1.51 o 
   4   4  11      399.90      408.47      8.64 o 
   5   4  11       80.36       68.53      5.43 o 
   6   4  11       44.84       49.93      8.22 o 
   7   4  11       85.25       78.85      7.18 o 
   8   4  11       31.84       31.25     12.88 o 
   9   4  11        1.63        1.91      2.65 o 
  10   4  11       11.88       11.16      5.43 o 
 -10   5  11        6.81        7.07      4.68 o 
  -9   5  11       13.00        6.69      4.05 o 
  -8   5  11       10.32       11.02      4.92 o 
  -7   5  11       20.86       28.27      4.46 o 
  -6   5  11        3.22        2.18      1.29 o 
  -5   5  11      308.41      295.72     10.59 o 
  -4   5  11       80.91       82.61      4.97 o 
  -3   5  11       32.68       28.04     10.78 o 
  -2   5  11      457.42      453.57     12.84 o 
  -1   5  11       38.51       44.48      6.49 o 
   0   5  11       21.31       17.83      5.36 o 
   1   5  11       50.90       50.67      3.42 o 
   2   5  11      190.00      188.96     10.87 o 
   3   5  11      102.70       80.46      8.23 o 
   4   5  11        6.11       10.94      5.70 o 
   5   5  11       29.28       16.16      6.71 o 
   6   5  11       26.33       26.10      8.83 o 
   7   5  11       80.54       81.06      8.37 o 
   8   5  11       43.88       39.31      6.34 o 
   9   5  11        8.91        8.20      4.07 o 
  -8   6  11       21.85       20.09     11.19 o 
  -7   6  11       51.74       57.97      5.03 o 
  -6   6  11       18.50       15.59      4.43 o 
  -5   6  11       20.70        9.79      5.68 o 
  -4   6  11      245.94      259.90     12.12 o 
  -3   6  11       12.46        8.17      2.82 o 
  -2   6  11       87.98       91.95      9.67 o 
  -1   6  11      395.01      420.61     27.58 o 
   0   6  11       11.05       10.97      5.01 o 
   1   6  11       82.14       86.08     10.26 o 
   2   6  11       22.52       23.44     10.69 o 
   3   6  11       13.29       17.58      9.42 o 
   4   6  11       10.17        6.85      5.16 o 
   5   6  11       23.80       28.98     11.07 o 
   6   6  11       26.81       21.96     10.60 o 
   7   6  11       77.83       82.59      8.52 o 
  -6   7  11      148.28      157.84     11.89 o 
  -5   7  11       33.19       30.67      6.81 o 
  -4   7  11       72.18       84.80      9.32 o 
  -3   7  11        8.98        5.03      5.25 o 
  -2   7  11        3.51        5.29      4.86 o 
  -1   7  11        7.17       11.25      7.40 o 
   0   7  11        4.12        8.53      5.31 o 
   1   7  11        0.24        0.59      2.69 o 
   2   7  11       93.47       95.50      9.17 o 
   3   7  11      125.58      136.84     12.11 o 
   4   7  11       16.54       11.93      9.58 o 
   5   7  11        2.49        5.77      5.07 o 
 -12   0  12       23.51       26.92     22.40 o 
 -10   0  12       77.18       65.13      4.96 o 
  -8   0  12        3.76       12.44      5.67 o 
  -6   0  12     1005.78     1007.51     40.68 o 
  -4   0  12        6.24       11.90      4.87 o 
  -2   0  12      160.83      165.71      7.56 o 
   0   0  12       43.30       45.70      4.65 o 
   2   0  12      531.56      569.05     15.74 o 
   4   0  12        0.49        2.24      1.53 o 
   6   0  12      226.43      222.69      7.70 o 
   8   0  12      363.66      357.50     13.02 o 
  10   0  12       42.82       56.91      6.00 o 
  12   0  12      396.88      423.65     20.05 o 
 -12   1  12       73.99       84.65      7.69 o 
 -11   1  12       90.15       92.38      6.23 o 
 -10   1  12       20.79       19.65      3.50 o 
  -9   1  12      291.93      270.51      8.82 o 
  -8   1  12      174.59      158.03      5.98 o 
  -7   1  12     1544.50     1596.34     29.63 o 
  -6   1  12     1021.33     1146.87     20.58 o 
  -5   1  12      126.81      121.49      5.08 o 
  -4   1  12        9.14       12.48      3.55 o 
  -3   1  12      161.45      154.64      5.67 o 
  -2   1  12      350.89      343.01      6.41 o 
  -1   1  12       66.51       59.65      2.75 o 
   0   1  12      557.08      586.45     10.35 o 
   1   1  12      979.53     1038.56     22.91 o 
   2   1  12      315.52      301.55      7.60 o 
   3   1  12       73.38       74.37      3.06 o 
   4   1  12       46.92       51.67      2.64 o 
   5   1  12        0.00        1.25      1.38 o 
   6   1  12       43.77       51.44      6.08 o 
   7   1  12     1846.96     1966.89     44.85 o 
   8   1  12       20.43       18.55      5.15 o 
   9   1  12       24.36       22.23      6.61 o 
  10   1  12       43.28       50.04      4.37 o 
  11   1  12       85.68       92.83      5.18 o 
 -12   2  12        0.89        4.42      3.13 o 
 -11   2  12       19.75       16.83      9.22 o 
 -10   2  12       12.91       13.28      6.81 o 
  -9   2  12       49.97       48.38      7.63 o 
  -8   2  12      220.03      226.19      8.85 o 
  -7   2  12      577.96      572.30     13.59 o 
  -6   2  12       88.55       96.45      4.30 o 
  -5   2  12      316.40      318.45      9.20 o 
  -4   2  12      531.34      524.83     12.97 o 
  -3   2  12       53.06       44.83      1.63 o 
  -2   2  12       44.89       34.26      3.23 o 
  -1   2  12       83.47       83.74      4.18 o 
   0   2  12        0.32        1.01      1.85 o 
   1   2  12      242.01      253.21     10.09 o 
   2   2  12       22.68       22.76      7.37 o 
   3   2  12      107.36      113.80      5.96 o 
   4   2  12        0.47        0.42      0.86 o 
   5   2  12      902.42      914.36     15.66 o 
   6   2  12      296.24      304.14      7.65 o 
   7   2  12        0.62        2.78      1.89 o 
   8   2  12        8.26        6.72      1.94 o 
   9   2  12       33.23       32.60      4.76 o 
  10   2  12       80.48       78.44      4.77 o 
  11   2  12        7.53       11.79      4.72 o 
 -11   3  12        1.07        4.87      1.96 o 
 -10   3  12       10.22        8.39      3.90 o 
  -9   3  12      116.66       99.81      4.81 o 
  -8   3  12       96.35      104.23      4.70 o 
  -7   3  12        4.80        4.64      2.04 o 
  -6   3  12       16.05       10.02      3.34 o 
  -5   3  12      120.38      131.15      3.64 o 
  -4   3  12      198.47      205.83      3.85 o 
  -3   3  12      136.98      137.28      5.27 o 
  -2   3  12       60.38       59.57      3.76 o 
  -1   3  12        1.42        2.49      1.50 o 
   0   3  12      238.74      249.00     18.01 o 
   1   3  12      185.30      176.21      6.80 o 
   2   3  12      159.14      143.14      5.85 o 
   3   3  12     1111.60     1139.01     30.13 o 
   4   3  12      507.02      512.18      9.56 o 
   5   3  12       28.25       25.93      2.67 o 
   6   3  12      133.24      130.13      4.88 o 
   7   3  12      342.01      358.91     11.38 o 
   8   3  12      346.54      347.40      9.89 o 
   9   3  12       97.63      107.03      5.02 o 
  10   3  12       43.72       33.51      5.00 o 
  11   3  12        0.02        1.93      1.57 o 
 -11   4  12       11.98        8.16      6.43 o 
 -10   4  12        8.31       10.10      6.58 o 
  -9   4  12       16.32       18.51      9.02 o 
  -8   4  12        0.90        3.72      2.08 o 
  -7   4  12      349.33      302.23     11.78 o 
  -6   4  12        3.00        3.58      1.38 o 
  -5   4  12      104.28       83.07      3.93 o 
  -4   4  12        3.61        3.44      1.46 o 
  -3   4  12       31.47       37.50      6.77 o 
  -2   4  12       23.12       27.40      7.03 o 
  -1   4  12       36.37       37.75      7.23 o 
   0   4  12       24.66       23.42      3.65 o 
   1   4  12      612.80      601.26     20.73 o 
   2   4  12      259.53      252.98      9.10 o 
   3   4  12      189.34      206.36      6.95 o 
   4   4  12       60.03       50.32      4.71 o 
   5   4  12       79.95       88.10      7.21 o 
   6   4  12      144.64      131.25      7.86 o 
   7   4  12      164.66      140.03      9.75 o 
   8   4  12       16.69       11.04      4.95 o 
   9   4  12      135.63      129.96      8.09 o 
  10   4  12        7.39        5.37      3.90 o 
  -9   5  12       12.95       11.56      9.93 o 
  -8   5  12       71.67       59.38      5.09 o 
  -7   5  12      104.47      112.10      7.72 o 
  -6   5  12        2.75        2.39      3.71 o 
  -5   5  12       11.54        5.70      2.07 o 
  -4   5  12      303.04      306.39     12.51 o 
  -3   5  12      198.37      214.00      8.29 o 
  -2   5  12      455.58      481.14     15.98 o 
  -1   5  12       53.39       67.18     10.79 o 
   0   5  12      467.04      456.38     17.76 o 
   1   5  12      597.55      666.17     27.35 o 
   2   5  12      550.40      584.19     26.27 o 
   3   5  12      115.80      106.81      9.31 o 
   4   5  12      135.69      116.28     10.99 o 
   5   5  12      158.03      164.86     12.90 o 
   6   5  12        9.50        7.12      3.53 o 
   7   5  12       41.19       48.79      9.14 o 
   8   5  12       62.87       66.66      9.61 o 
  -7   6  12        4.19        3.72      2.54 o 
  -6   6  12      332.88      365.88     12.98 o 
  -5   6  12       54.65       52.48      9.26 o 
  -4   6  12       85.36       79.48      5.32 o 
  -3   6  12       31.29       25.46     12.72 o 
  -2   6  12      104.27       94.29      8.52 o 
  -1   6  12       26.52       24.10     15.34 o 
   0   6  12        0.74        3.47      3.62 o 
   1   6  12       93.85      117.73     13.08 o 
   2   6  12       68.47       57.44     26.36 o 
   3   6  12      244.19      249.63     12.82 o 
   4   6  12       68.84       61.67      9.35 o 
   5   6  12       65.41       69.73     10.80 o 
   6   6  12       30.98       41.93     18.02 o 
   7   6  12        4.06        4.68      3.17 o 
  -4   7  12        1.48        1.61      2.79 o 
  -3   7  12        0.08        3.72      3.00 o 
  -2   7  12       39.13       26.22     15.33 o 
  -1   7  12        0.00        1.50      3.62 o 
   0   7  12       53.11       65.21      9.64 o 
   1   7  12       48.54       48.41      9.76 o 
   2   7  12      123.37      131.60     10.69 o 
   3   7  12        6.50        3.54      3.21 o 
 -11   0  13      192.53      216.62     20.67 o 
  -9   0  13      172.88      181.76      9.58 o 
  -7   0  13     2743.37     2822.72     65.19 o 
  -5   0  13      639.01      647.33     20.00 o 
  -3   0  13       36.74       41.04      2.92 o 
  -1   0  13     1160.17     1076.83     18.66 o 
   1   0  13      287.34      274.41     15.52 o 
   3   0  13      206.92      208.92     10.10 o 
   5   0  13        4.41        6.45      2.29 o 
   7   0  13      698.05      704.39     22.36 o 
   9   0  13      707.93      749.80     16.34 o 
  11   0  13      212.02      228.56     12.36 o 
 -12   1  13       15.44       16.18     12.07 o 
 -11   1  13      171.92      190.44     12.96 o 
 -10   1  13       53.62       55.51      7.31 o 
  -9   1  13       61.01       51.12      3.66 o 
  -8   1  13       12.88       14.12      5.28 o 
  -7   1  13       37.48       27.83      4.41 o 
  -6   1  13       81.53       86.82      4.54 o 
  -5   1  13      977.23     1046.54     20.03 o 
  -4   1  13       38.16       35.48      4.52 o 
  -3   1  13      189.64      195.10      4.88 o 
  -2   1  13      230.04      218.56      5.90 o 
  -1   1  13        9.38       11.52      1.39 o 
   0   1  13      101.53       93.74      4.37 o 
   1   1  13       58.48       55.94      4.11 o 
   2   1  13       62.91       57.79      4.30 o 
   3   1  13       70.01       74.53      4.98 o 
   4   1  13       69.22       68.62      3.22 o 
   5   1  13      250.75      250.45      9.75 o 
   6   1  13      365.37      380.04      8.26 o 
   7   1  13      813.33      872.61     18.24 o 
   8   1  13      322.44      328.05      9.24 o 
   9   1  13       19.43       13.72      3.98 o 
  10   1  13       24.89       30.32      4.06 o 
  11   1  13       70.14       70.96      4.17 o 
 -11   2  13       26.72       24.15      4.58 o 
 -10   2  13       23.83       20.86      5.05 o 
  -9   2  13      207.62      191.61     10.14 o 
  -8   2  13       12.50       15.38      3.47 o 
  -7   2  13      266.90      243.98      8.27 o 
  -6   2  13       20.45       16.07      4.10 o 
  -5   2  13      621.50      649.82     13.93 o 
  -4   2  13      830.94      883.36     26.42 o 
  -3   2  13      693.59      645.56     15.33 o 
  -2   2  13        7.92        7.41      2.20 o 
  -1   2  13      582.94      593.95     15.70 o 
   0   2  13       31.41       30.41      7.60 o 
   1   2  13      187.90      201.83      6.82 o 
   2   2  13      168.09      179.80      7.36 o 
   3   2  13       54.00       52.79      4.37 o 
   4   2  13      816.82      787.02     16.36 o 
   5   2  13       73.95       67.19      3.56 o 
   6   2  13      551.66      568.81     15.67 o 
   7   2  13        8.07        5.39      2.40 o 
   8   2  13       74.90       72.97      4.35 o 
   9   2  13       24.30       23.85      3.98 o 
  10   2  13      243.69      270.80      9.69 o 
 -11   3  13       18.83       17.81      4.69 o 
 -10   3  13       33.23       45.80      4.58 o 
  -9   3  13        3.71        5.46      3.19 o 
  -8   3  13       15.12       16.76      7.09 o 
  -7   3  13       16.71       20.15      2.10 o 
  -6   3  13      246.84      266.48      7.83 o 
  -5   3  13        0.09        2.58      1.11 o 
  -4   3  13       34.62       37.72      5.91 o 
  -3   3  13      612.93      631.73     13.76 o 
  -2   3  13     1231.18     1307.68     22.87 o 
  -1   3  13      662.97      637.54     19.48 o 
   0   3  13      299.44      277.37     13.78 o 
   1   3  13      175.62      175.01      6.46 o 
   2   3  13       41.24       31.74      3.96 o 
   3   3  13       11.17        8.46      3.21 o 
   4   3  13     1448.50     1506.04     41.36 o 
   5   3  13        8.25        8.85      3.52 o 
   6   3  13      633.43      614.02     16.24 o 
   7   3  13       29.61       24.25      6.67 o 
   8   3  13       13.02       15.64      5.75 o 
   9   3  13       14.34       20.07      8.69 o 
  10   3  13        0.55        3.52      2.76 o 
 -10   4  13       22.13       15.30      8.17 o 
  -9   4  13       74.15       69.61      5.19 o 
  -8   4  13       79.76       78.62      5.43 o 
  -7   4  13      372.40      434.60     12.14 o 
  -6   4  13        0.15        0.72      1.34 o 
  -5   4  13       45.37       45.56      3.94 o 
  -4   4  13      249.82      253.06      9.35 o 
  -3   4  13        7.86       13.02      5.08 o 
  -2   4  13       16.85       17.80      6.52 o 
  -1   4  13     1066.27     1099.51     32.49 o 
   0   4  13      633.64      668.93     21.34 o 
   1   4  13        1.74        2.75      2.50 o 
   2   4  13      208.03      202.43      9.03 o 
   3   4  13      118.92       88.36      6.83 o 
   4   4  13       45.42       52.66      9.22 o 
   5   4  13      103.43      101.47      7.08 o 
   6   4  13      133.79      113.98      9.40 o 
   7   4  13        2.06        5.22      3.26 o 
   8   4  13      167.64      159.78      8.86 o 
   9   4  13       11.73       13.98      7.89 o 
  -8   5  13      252.58      272.98     11.05 o 
  -7   5  13        0.31        2.23      2.49 o 
  -6   5  13        1.43        4.02      1.74 o 
  -5   5  13      150.71      168.36      5.98 o 
  -4   5  13        0.16        1.10      1.92 o 
  -3   5  13       75.51       79.49      5.93 o 
  -2   5  13      273.88      269.74     11.31 o 
  -1   5  13      164.24      166.49      6.59 o 
   0   5  13      445.05      444.82     27.91 o 
   1   5  13        7.02        4.04      4.99 o 
   2   5  13        0.21        1.71      3.01 o 
   3   5  13      137.29      124.43     10.28 o 
   4   5  13      449.95      430.60     17.88 o 
   5   5  13       60.82       68.52      6.91 o 
   6   5  13       82.21       87.36      8.85 o 
   7   5  13       31.96       31.80     13.16 o 
  -6   6  13        0.02        2.25      1.77 o 
  -5   6  13      510.89      586.85     18.54 o 
  -4   6  13        0.04        1.65      3.46 o 
  -3   6  13        0.38        1.27      3.02 o 
  -2   6  13       83.45       85.99     11.07 o 
  -1   6  13       24.31       25.18      8.55 o 
   0   6  13        0.09        1.74      3.32 o 
   1   6  13       63.75       74.91      7.77 o 
   2   6  13      186.99      155.71     11.86 o 
   3   6  13        2.39        2.24      4.64 o 
   4   6  13       22.12       26.01     19.31 o 
   5   6  13        0.34        2.54      4.18 o 
  -2   7  13        0.18       -0.10      5.02 o 
  -1   7  13        1.25        2.10      2.64 o 
   0   7  13       65.91       63.09     10.05 o 
   1   7  13       38.74       20.19     12.94 o 
 -10   0  14      807.46      860.29     40.93 o 
  -8   0  14       62.45       63.42      7.47 o 
  -6   0  14      259.68      252.30     12.14 o 
  -4   0  14       18.62       24.02      9.37 o 
  -2   0  14        2.21        2.64      1.50 o 
   0   0  14      970.95      921.44     25.14 o 
   2   0  14       14.70       16.23      5.99 o 
   4   0  14       44.94       50.15      4.32 o 
   6   0  14      148.00      156.10      7.33 o 
   8   0  14      204.90      191.36     10.32 o 
  10   0  14      467.29      496.33     15.50 o 
 -11   1  14       81.47       85.55      9.08 o 
 -10   1  14      151.81      137.49      8.04 o 
  -9   1  14        2.81        2.76      1.69 o 
  -8   1  14      503.33      510.27     14.84 o 
  -7   1  14      130.58      128.46      5.81 o 
  -6   1  14      139.07      124.72      5.24 o 
  -5   1  14      413.86      433.76     11.02 o 
  -4   1  14      442.74      428.90     11.67 o 
  -3   1  14      112.41       89.00      4.58 o 
  -2   1  14        0.21        1.84      1.14 o 
  -1   1  14       10.25        7.96      1.97 o 
   0   1  14      114.89      121.79      4.99 o 
   1   1  14        2.14        2.58      2.31 o 
   2   1  14      122.82      107.61      6.04 o 
   3   1  14      282.23      294.35     10.55 o 
   4   1  14     1086.06     1142.73     17.68 o 
   5   1  14      251.66      252.60      7.25 o 
   6   1  14      297.36      294.73      7.83 o 
   7   1  14      259.46      261.37      8.51 o 
   8   1  14       37.23       41.21      3.91 o 
   9   1  14        5.40        7.05      2.59 o 
  10   1  14        1.61        2.15      1.33 o 
 -11   2  14        2.96        5.12      2.65 o 
 -10   2  14        0.89        2.33      2.34 o 
  -9   2  14      134.90      145.02      8.78 o 
  -8   2  14       18.13       18.54      8.29 o 
  -7   2  14      117.93      121.67      5.21 o 
  -6   2  14       16.56       14.64      4.89 o 
  -5   2  14      229.13      208.24      6.62 o 
  -4   2  14      310.43      327.70      9.03 o 
  -3   2  14       87.66       64.65      4.46 o 
  -2   2  14      511.19      526.47     13.03 o 
  -1   2  14      369.94      392.07      9.83 o 
   0   2  14       39.61       45.21      3.52 o 
   1   2  14       28.90       25.53      7.30 o 
   2   2  14       93.86       94.03      4.79 o 
   3   2  14      322.44      334.23     10.83 o 
   4   2  14       98.90      101.37      5.37 o 
   5   2  14       95.55       91.09      4.93 o 
   6   2  14       59.70       63.95      5.50 o 
   7   2  14      119.91      134.75      6.23 o 
   8   2  14        0.05        1.40      1.66 o 
   9   2  14       76.40       66.84      4.84 o 
  10   2  14      108.31      117.37      8.50 o 
 -10   3  14        3.90        2.13      2.17 o 
  -9   3  14       74.04       67.55      5.70 o 
  -8   3  14       78.91       70.97      7.88 o 
  -7   3  14       56.20       62.43      5.90 o 
  -6   3  14       31.58       29.37      3.64 o 
  -5   3  14        0.34        0.52      2.05 o 
  -4   3  14       44.40       47.73      4.11 o 
  -3   3  14       50.89       43.98      4.80 o 
  -2   3  14      863.36      822.30     21.28 o 
  -1   3  14       13.10       12.42      3.03 o 
   0   3  14       39.27       38.12      3.96 o 
   1   3  14        3.91        3.57      2.15 o 
   2   3  14        2.09        3.10      1.86 o 
   3   3  14      216.67      224.35      9.37 o 
   4   3  14      263.62      254.94      9.57 o 
   5   3  14       32.58       30.55      5.05 o 
   6   3  14       31.54       28.19      6.63 o 
   7   3  14       20.25       17.96      8.70 o 
   8   3  14       21.88       31.85     10.99 o 
   9   3  14       14.47       13.06      6.98 o 
  -9   4  14      104.44       92.14      7.10 o 
  -8   4  14      128.82      148.36      8.12 o 
  -7   4  14       17.09       12.02      5.80 o 
  -6   4  14       46.98       41.54      8.82 o 
  -5   4  14        1.76        2.54      1.68 o 
  -4   4  14       19.34       19.50      6.06 o 
  -3   4  14      163.27      167.75      5.60 o 
  -2   4  14      163.23      155.14      5.38 o 
  -1   4  14      451.69      474.28     21.50 o 
   0   4  14      398.21      406.66     13.55 o 
   1   4  14      153.99      157.07      6.92 o 
   2   4  14       28.47       30.53      4.08 o 
   3   4  14       12.54       12.36      5.76 o 
   4   4  14        2.92        6.00      3.51 o 
   5   4  14       41.24       38.10     14.46 o 
   6   4  14      100.59      102.17      8.77 o 
   7   4  14       34.51       40.52     14.30 o 
   8   4  14      242.25      231.95     13.69 o 
  -7   5  14      230.42      234.19     13.78 o 
  -6   5  14        7.01        5.53      3.27 o 
  -5   5  14       53.43       48.45      3.65 o 
  -4   5  14      150.10      138.63      5.75 o 
  -3   5  14      312.84      339.37      9.90 o 
  -2   5  14       28.00       34.99      5.99 o 
  -1   5  14      169.74      182.83     10.46 o 
   0   5  14       47.67       51.39      8.94 o 
   1   5  14     1041.54     1153.39     28.08 o 
   2   5  14      187.88      208.59     12.17 o 
   3   5  14       35.00       31.24     13.26 o 
   4   5  14      101.43      100.79     11.13 o 
   5   5  14       13.12       18.27      9.24 o 
   6   5  14       47.99       49.00     18.25 o 
  -5   6  14        0.81        1.41      3.52 o 
  -4   6  14      299.77      312.92     20.61 o 
  -3   6  14      273.42      294.60     17.59 o 
  -2   6  14      183.26      214.27     15.43 o 
  -1   6  14      739.93      583.52     27.02 o 
   0   6  14      344.62      362.97     18.74 o 
   1   6  14       17.94       11.62      7.90 o 
   2   6  14      144.84      144.44     14.91 o 
   3   6  14       12.24       14.80      7.18 o 
   4   6  14      128.51      164.05     13.75 o 
  -9   0  15      129.64       99.29     10.22 o 
  -7   0  15      548.32      579.22     25.19 o 
  -5   0  15       20.89       27.12     11.31 o 
  -3   0  15       76.45       94.53      9.89 o 
  -1   0  15       61.20       73.24      6.03 o 
   1   0  15      231.79      229.72     12.24 o 
   3   0  15      438.47      479.41     20.22 o 
   5   0  15      797.24      837.61     22.02 o 
   7   0  15       23.71       27.66      5.58 o 
   9   0  15      196.60      194.32     10.18 o 
 -10   1  15      245.20      271.44     22.01 o 
  -9   1  15      561.24      544.45     15.96 o 
  -8   1  15       94.06       88.87      5.35 o 
  -7   1  15        0.06        1.37      1.19 o 
  -6   1  15       16.21       18.60      5.28 o 
  -5   1  15       21.87       26.06      6.20 o 
  -4   1  15      241.40      241.75      9.15 o 
  -3   1  15      438.04      409.13     12.95 o 
  -2   1  15       38.79       43.12      4.78 o 
  -1   1  15      270.53      259.84      9.16 o 
   0   1  15      204.26      218.66      6.46 o 
   1   1  15       20.09       29.08      6.94 o 
   2   1  15      132.77      128.28      5.65 o 
   3   1  15        1.93        3.36      2.29 o 
   4   1  15      248.68      251.18      8.89 o 
   5   1  15      136.31      137.45      5.39 o 
   6   1  15       18.72       21.24      6.21 o 
   7   1  15        0.00        1.64      2.36 o 
   8   1  15      410.17      409.80     11.66 o 
   9   1  15      180.06      183.85      8.57 o 
 -10   2  15       23.74       12.60      9.56 o 
  -9   2  15       21.59       21.94     12.10 o 
  -8   2  15       42.99       56.39      5.74 o 
  -7   2  15       10.23        8.83      4.10 o 
  -6   2  15      205.19      190.97      7.86 o 
  -5   2  15       52.30       50.83      5.74 o 
  -4   2  15       14.70       13.66      4.92 o 
  -3   2  15      273.30      257.80      9.56 o 
  -2   2  15       50.38       45.14      8.95 o 
  -1   2  15        0.80        0.95      1.53 o 
   0   2  15        0.81        1.48      1.63 o 
   1   2  15      385.91      407.95     12.80 o 
   2   2  15      137.57      149.01      6.67 o 
   3   2  15      174.21      168.73      6.45 o 
   4   2  15        0.09        1.33      1.50 o 
   5   2  15        2.57        3.08      2.62 o 
   6   2  15       43.90       32.59     10.25 o 
   7   2  15        4.47        4.34      2.03 o 
   8   2  15       46.97       59.65      6.65 o 
   9   2  15       60.63       60.05      4.52 o 
  -9   3  15        6.27        7.94      6.49 o 
  -8   3  15      184.55      172.28     10.47 o 
  -7   3  15      137.14      129.32      7.02 o 
  -6   3  15       56.32       52.82      4.66 o 
  -5   3  15        0.04        1.21      1.58 o 
  -4   3  15        5.79        4.44      1.90 o 
  -3   3  15        7.32        9.24      3.91 o 
  -2   3  15      879.38      904.27     20.21 o 
  -1   3  15      646.17      671.77     16.58 o 
   0   3  15      153.13      152.44      5.67 o 
   1   3  15       25.98       23.78      3.71 o 
   2   3  15       53.17       44.73      4.85 o 
   3   3  15       11.67        8.91      4.10 o 
   4   3  15       27.44       28.60      5.80 o 
   5   3  15      112.55      107.57      6.88 o 
   6   3  15        9.82       14.54      7.15 o 
   7   3  15        1.91        3.02      2.78 o 
   8   3  15       99.13       95.96      9.04 o 
  -8   4  15       15.84       12.00      9.81 o 
  -7   4  15       16.76       12.09      7.41 o 
  -6   4  15       88.05       88.45      8.63 o 
  -5   4  15        0.33        0.72      1.92 o 
  -4   4  15        0.85        2.85      1.77 o 
  -3   4  15       23.86       17.25      4.62 o 
  -2   4  15       55.92       52.53      5.53 o 
  -1   4  15       54.79       61.59      4.71 o 
   0   4  15      653.70      652.59     21.40 o 
   1   4  15       56.26       50.53      5.44 o 
   2   4  15      214.32      221.94     11.67 o 
   3   4  15       12.91       11.88      7.40 o 
   4   4  15       30.49       28.28     15.73 o 
   5   4  15       15.14       10.51      7.52 o 
   6   4  15       94.62       81.20      8.26 o 
   7   4  15        0.83        4.28      3.80 o 
  -6   5  15        2.97        2.09      2.42 o 
  -5   5  15        0.71        3.37      2.01 o 
  -4   5  15      177.85      165.26      8.72 o 
  -3   5  15       18.29       18.66      7.33 o 
  -2   5  15      327.14      372.19     17.29 o 
  -1   5  15        1.06        3.31      3.04 o 
   0   5  15        1.40        6.17      3.37 o 
   1   5  15        0.82        2.73      4.30 o 
   2   5  15       62.94       57.53     26.94 o 
   3   5  15        0.43        2.78      2.94 o 
   4   5  15       50.65       55.76     11.54 o 
   5   5  15        0.23        1.04      3.07 o 
  -2   6  15       18.76       22.92     14.98 o 
  -1   6  15        1.05        3.15      2.52 o 
   0   6  15       37.69       35.62     19.92 o 
   1   6  15       23.61       26.63     16.37 o 
  -8   0  16      555.49      539.31     36.25 o 
  -6   0  16        0.60        1.17      2.22 o 
  -4   0  16       64.21       65.50      5.86 o 
  -2   0  16      788.96      827.24     35.77 o 
   0   0  16       44.09       44.34     14.28 o 
   2   0  16       54.82       44.47     14.89 o 
   4   0  16     1310.29     1424.09     32.07 o 
   6   0  16      163.71      151.21      8.57 o 
   8   0  16      172.16      183.84     13.04 o 
  -9   1  16      977.22     1001.97     27.06 o 
  -8   1  16       14.16        9.73      5.64 o 
  -7   1  16       43.83       41.24     10.02 o 
  -6   1  16        0.97        2.09      2.11 o 
  -5   1  16       79.18       74.86      4.87 o 
  -4   1  16      361.72      358.33     10.27 o 
  -3   1  16     1114.61     1120.59     28.22 o 
  -2   1  16        4.18        7.49      2.64 o 
  -1   1  16      236.48      236.72      8.68 o 
   0   1  16      152.30      153.02      6.44 o 
   1   1  16        0.82        2.43      2.15 o 
   2   1  16      356.29      377.88     12.52 o 
   3   1  16       42.46       46.10      4.24 o 
   4   1  16        0.57        1.64      1.76 o 
   5   1  16       40.63       47.21      7.02 o 
   6   1  16       40.03       35.04      6.93 o 
   7   1  16       15.79       17.87      5.33 o 
   8   1  16       14.07       13.99      6.34 o 
  -9   2  16       15.31       17.98      8.66 o 
  -8   2  16        8.69       11.94      5.42 o 
  -7   2  16      264.63      263.59      8.57 o 
  -6   2  16        0.30        1.11      1.87 o 
  -5   2  16      471.52      456.92     10.77 o 
  -4   2  16       12.82       12.75      4.31 o 
  -3   2  16      137.37      131.01      7.40 o 
  -2   2  16      147.59      134.50      6.15 o 
  -1   2  16      247.52      244.02      9.34 o 
   0   2  16        2.65        3.03      1.80 o 
   1   2  16      119.38       98.40      5.19 o 
   2   2  16       72.00       75.44      4.62 o 
   3   2  16      148.34      147.53      7.57 o 
   4   2  16      111.52      103.61      5.68 o 
   5   2  16        0.02        2.49      2.24 o 
   6   2  16        0.09        1.59      2.25 o 
   7   2  16        6.85        8.76      4.32 o 
  -8   3  16       33.71       18.00     10.91 o 
  -7   3  16        6.26        7.64      3.68 o 
  -6   3  16        1.70        1.62      1.89 o 
  -5   3  16        6.38        7.63      3.57 o 
  -4   3  16       42.38       36.19      4.98 o 
  -3   3  16       47.08       42.52      7.34 o 
  -2   3  16        5.59        6.03      3.15 o 
  -1   3  16        2.23        3.07      2.07 o 
   0   3  16      134.72      125.86      5.96 o 
   1   3  16       71.35       65.17      4.68 o 
   2   3  16      128.05      131.13      6.21 o 
   3   3  16       42.71       37.87      8.00 o 
   4   3  16        2.25        2.32      2.48 o 
   5   3  16        0.29       -0.73      4.11 o 
   6   3  16      494.23      490.21     23.39 o 
   7   3  16       27.62       20.29     11.77 o 
  -6   4  16       30.86       25.43     11.47 o 
  -5   4  16       40.15       39.27      3.60 o 
  -4   4  16       54.59       43.60      4.43 o 
  -3   4  16       24.41       31.01      4.88 o 
  -2   4  16      109.71      100.97      5.51 o 
  -1   4  16       13.78       21.34      6.58 o 
   0   4  16      139.00      135.76      6.10 o 
   1   4  16       39.38       35.99     13.08 o 
   2   4  16       46.25       50.99     10.97 o 
   3   4  16       56.05       68.27     12.99 o 
   4   4  16       21.17       23.54     14.20 o 
   5   4  16      111.41      108.57     10.22 o 
  -4   5  16      108.62       93.90      7.11 o 
  -3   5  16      777.65      895.97     38.04 o 
  -2   5  16      405.29      472.78     22.71 o 
  -1   5  16       30.10       28.83     13.59 o 
   0   5  16      177.52      199.63     13.85 o 
   1   5  16        0.80        2.42      2.82 o 
   2   5  16       37.28       26.52     18.07 o 
   3   5  16        1.95        4.42      3.74 o 
  -7   0  17        2.84        5.62      4.34 o 
  -5   0  17       56.37       62.88      6.03 o 
  -3   0  17       15.33       17.51     10.81 o 
  -1   0  17      842.17      801.03     38.12 o 
   1   0  17      433.60      449.03     22.92 o 
   3   0  17       28.26       33.88     18.98 o 
   5   0  17        7.42        6.42      4.79 o 
   7   0  17      124.17      121.39     11.18 o 
  -8   1  17       51.18       41.56      4.82 o 
  -7   1  17        1.85        1.92      1.79 o 
  -6   1  17       98.29      118.48      6.18 o 
  -5   1  17      225.18      229.87      7.52 o 
  -4   1  17       46.29       43.10      6.20 o 
  -3   1  17        1.39        2.13      2.29 o 
  -2   1  17        0.53        1.68      1.65 o 
  -1   1  17       32.94       27.24      8.67 o 
   0   1  17        7.38        7.05      2.66 o 
   1   1  17       33.57       28.98      6.14 o 
   2   1  17       13.20       11.68      4.20 o 
   3   1  17       13.61       15.80      5.58 o 
   4   1  17        1.52        2.19      2.62 o 
   5   1  17       19.70       19.77      6.61 o 
   6   1  17       21.77       17.51      8.14 o 
   7   1  17        0.03        1.16      1.49 o 
  -7   2  17        0.40        1.32      1.89 o 
  -6   2  17      171.40      163.12      9.31 o 
  -5   2  17       59.93       58.44      4.16 o 
  -4   2  17       25.27       20.59      6.08 o 
  -3   2  17      205.18      220.89      7.40 o 
  -2   2  17      198.07      198.90      7.27 o 
  -1   2  17        2.45        3.16      2.30 o 
   0   2  17        2.08        1.97      1.61 o 
   1   2  17        0.45        1.19      1.94 o 
   2   2  17       32.03       41.13      7.30 o 
   3   2  17       12.74        8.19      4.90 o 
   4   2  17        0.72        1.78      2.10 o 
   5   2  17        7.97        9.97      4.35 o 
   6   2  17       19.11       16.80      7.57 o 
  -6   3  17       24.07       20.69     11.40 o 
  -5   3  17        9.69        5.34      2.71 o 
  -4   3  17       55.15       51.28      5.54 o 
  -3   3  17       37.27       37.42      5.59 o 
  -2   3  17        6.32        8.96      3.04 o 
  -1   3  17       43.60       40.52      6.33 o 
   0   3  17       24.67       25.62      4.99 o 
   1   3  17        0.46        1.23      1.57 o 
   2   3  17       59.42       59.66      5.56 o 
   3   3  17        3.38        3.89      2.12 o 
   4   3  17       34.80       30.39     11.53 o 
   5   3  17      229.09      222.84     12.66 o 
  -4   4  17       11.94        7.96      4.67 o 
  -3   4  17       98.31       87.74      5.36 o 
  -2   4  17        2.00        2.46      1.68 o 
  -1   4  17       35.94       30.20      8.45 o 
   0   4  17      154.15      183.71     11.54 o 
   1   4  17      164.57      168.13      8.74 o 
   2   4  17        0.01        0.26      3.99 o 
   3   4  17       28.73       20.66     11.24 o 
  -6   0  18        6.56       14.43      8.29 o 
  -4   0  18        0.57        0.63      2.59 o 
  -2   0  18      198.53      195.01     12.16 o 
   0   0  18        6.83       11.46      8.18 o 
   2   0  18      936.27      957.93     31.24 o 
   4   0  18      167.08      167.53     14.18 o 
  -6   1  18       48.58       60.33      4.85 o 
  -5   1  18        0.10        1.14      1.39 o 
  -4   1  18        0.81        1.30      1.19 o 
  -3   1  18       51.89       48.09      5.65 o 
  -2   1  18       82.99       84.23      5.50 o 
  -1   1  18        1.35        1.60      1.94 o 
   0   1  18      382.47      367.04     12.26 o 
   1   1  18      512.75      548.99     14.17 o 
   2   1  18      770.13      776.53     22.54 o 
   3   1  18       94.23       84.80      7.03 o 
   4   1  18      662.67      650.38     16.75 o 
   5   1  18       17.16       16.40      6.99 o 
  -6   2  18       40.88       45.37      4.96 o 
  -5   2  18      122.62      116.35      6.70 o 
  -4   2  18      134.92      114.53      5.99 o 
  -3   2  18      101.72      104.61      5.77 o 
  -2   2  18        3.60        2.99      1.58 o 
  -1   2  18       74.28       66.43      4.82 o 
   0   2  18      341.67      366.95     12.15 o 
   1   2  18      176.58      186.79      7.90 o 
   2   2  18      109.89      110.90      6.72 o 
   3   2  18      336.57      374.55     11.50 o 
   4   2  18        1.12        1.21      2.14 o 
  -4   3  18        5.64        3.30      2.35 o 
  -3   3  18       21.00       17.42      8.42 o 
  -2   3  18      155.88      146.19      6.87 o 
  -1   3  18      102.52       94.73      5.02 o 
   0   3  18       54.42       57.06      5.62 o 
   1   3  18       18.77       21.49      6.63 o 
   2   3  18       88.72       88.16      8.52 o 
   3   3  18      101.01      100.33     11.03 o 
  -3   0  19       64.93       84.91      8.20 o 
  -1   0  19      158.66      151.22     12.12 o 
   1   0  19      807.79      845.25     27.91 o 
   3   0  19        3.45        4.00      4.39 o 
  -4   1  19       67.11       68.85      5.66 o 
  -3   1  19       45.40       48.46      4.85 o 
  -2   1  19       12.01        9.80      5.94 o 
  -1   1  19       25.36       30.70     11.95 o 
   0   1  19      155.53      165.47      7.97 o 
   1   1  19      248.68      246.48     11.73 o 
   2   1  19        3.57        4.58      1.93 o 
   3   1  19      343.84      325.04     14.52 o 
  -3   2  19       95.65       75.67      5.26 o 
  -2   2  19       51.25       52.92      5.79 o 
  -1   2  19      116.43      120.00      7.26 o 
   0   2  19        4.32        5.66      2.49 o 
   1   2  19       74.78       77.63      5.89 o 
                                                 
